# Supplementary material for: A pleckstrin homology domain protein is involved in crystalloid formation in Plasmodium ookinetes and affects the maturation of infective sporozoites
Source: Front Cell Infect Microbiol. 2026 May 18;16:1777159. doi: 10.3389/fcimb.2026.1777159 (PMC13223096; doi:10.3389/fcimb.2026.1777159)
Supplement: Supplementary file 5 [file Table1.xlsx]

## Sheet: HISAT2_result
Supplementary Table 1. HISAT2 alignment summary of RNA-seq reads to the P. yoelii reference genome.
Sample ID	Reads	Sequencing Type	Aligned Reads	Aligned Reads (%)	Unaligned Reads	Unaligned Reads (%)
Comp[CryPH/CryPH2]_ooSPZ#1	66939360	Paired-end 150bp	3020401	4.51	63918959	95.49
Comp[CryPH/CryPH2]_ooSPZ#2	104192414	Paired-end 150bp	6635994	6.37	97556420	93.63
Comp[CryPH/CryPH2]_ooSPZ#3	74292313	Paired-end 150bp	2132116	2.87	72160197	97.13
Comp[CryPH/CryPH2]_hlSPZ#1	92570598	Paired-end 150bp	2822358	3.05	89748240	96.95
ΔCryPH2_ooSPZ#1	66660647	Paired-end 150bp	3673588	5.51	62987059	94.49
ΔCryPH2_ooSPZ#2	67824035	Paired-end 150bp	2873549	4.24	64950486	95.76
ΔCryPH2_ooSPZ#3	86350126	Paired-end 150bp	2294417	2.66	84055709	97.34
Py17XNL-WT_ooSPZ#1 (SRR7059096)	28521797	Single-end 100bp	1645141	5.77	26876656	94.23
Py17XNL-WT_ooSPZ#2 (SRR7059097)	30326466	Single-end 100bp	1787553	5.89	28538913	94.11
Py17XNL-WT_ooSPZ#3 (SRR7059098)	26311942	Single-end 100bp	1838451	6.99	24473491	93.01
Py17XNL-WT_sgSPZ#1 (SRR7059099)	32082118	Single-end 100bp	9302064	28.99	22780054	71.01
Py17XNL-WT_sgSPZ#2 (SRR7059100)	28147508	Single-end 100bp	3542707	12.59	24604801	87.41
Py17XNL-WT_sgSPZ#3 (SRR7059101)	26492334	Single-end 100bp	2484734	9.38	24007600	90.62
