# Supplementary material for: A pleckstrin homology domain protein is involved in crystalloid formation in Plasmodium ookinetes and affects the maturation of infective sporozoites
Source: Front Cell Infect Microbiol. 2026 May 18;16:1777159. doi: 10.3389/fcimb.2026.1777159 (PMC13223096; doi:10.3389/fcimb.2026.1777159)
Supplement: Supplementary file 6 [file Table2.xlsx]

## Sheet: edgeR_result
Supplementary Table 2. Differential gene expression analysis of P. yoelii transcripts between Comp[CryPH/CryPH2]and ΔCryPH2 mutants.
GeneID	Product Description	logFC	logCPM	PValue	FDR
PY17X_0902700	membrane associated erythrocyte binding-like protein	0.122251	16.4365	0.555655	0.753931
PY17X_0405400	circumsporozoite (CS) protein	-0.0620021	16.3065	0.727586	0.871671
PY17X_1354800	thrombospondin-related anonymous protein	-0.245383	16.227	0.195627	0.421462
PY17X_1007600	sporozoite invasion-associated protein 1, putative	0.0197806	14.6039	0.911842	0.972725
PY17X_1310300	TRAP-like protein	0.453364	14.4966	0.0279643	0.137477
PY17X_1210000	zinc finger (CCCH type) protein, putative	-0.336351	14.128	0.0527045	0.197368
PY17X_1231800	lysine-specific histone demethylase, putative	0.033411	14.0027	0.861996	0.947018
PY17X_1003900	sporozoite-specific protein S10, putative	-0.349818	13.2449	0.0492826	0.190234
PY17X_1225700	plasmepsin X, putative	-0.0995203	13.2028	0.555764	0.753931
PY17X_0511900	conserved Plasmodium protein, unknown function	-0.100637	13.1392	0.575138	0.76574
PY17X_1336100	MORC family protein, putative	-0.223834	12.9295	0.196179	0.421928
PY17X_0608400	conserved Plasmodium protein, unknown function	-0.296528	12.8992	0.0926926	0.275152
PY17X_0712100	heat shock protein 70, putative	-0.348879	12.7921	0.191176	0.416633
PY17X_1361400	myosin A	0.469265	12.7558	0.012433	0.0846178
PY17X_1036900	conserved protein, unknown function	-0.244045	12.7241	0.165398	0.385587
PY17X_1112200	RNA pseudouridylate synthase, putative	-0.172404	12.6341	0.316179	0.55814
PY17X_1424900	structural integrity maintenance protein SIMP, putative	-0.0530298	12.5248	0.757708	0.889853
PY17X_0604100	nuclear export mediator factor NEMF, putative	-0.335158	12.5154	0.0748962	0.244803
PY17X_0204100	kinesin-8B, putative	-0.107315	12.5053	0.544499	0.746559
PY17X_0829200	conserved Plasmodium protein, unknown function	-0.322393	12.4567	0.078634	0.250491
PY17X_1125100	conserved Plasmodium protein, unknown function	-0.285998	12.4504	0.114193	0.310262
PY17X_0307200	conserved Plasmodium protein, unknown function	0.367313	12.447	0.0393365	0.167929
PY17X_0612000	kinesin-X3, putative	-0.198653	12.3367	0.252104	0.48931
PY17X_0623500	conserved protein, unknown function	-0.133754	12.2381	0.442834	0.668596
PY17X_0312300	acyl-CoA synthetase, putative	-0.229042	12.1143	0.187557	0.413048
PY17X_1304400	cysteine repeat modular protein 4	-0.376077	12.1098	0.0476074	0.186641
PY17X_1347200	subpellicular microtubule protein 3, putative	0.192228	12.0916	0.253326	0.490989
PY17X_1335000	conserved Plasmodium protein, unknown function	-0.335911	12.0818	0.0515597	0.195201
PY17X_1007700	sporozoite micronemal protein essential for cell traversal	-0.350439	12.0809	0.0448903	0.180697
PY17X_0933300	dipeptidyl aminopeptidase 1, putative	-0.345413	11.9917	0.0448613	0.180697
PY17X_1011100	glutamate synthase [NADH], putative	-0.626708	11.9769	0.00305262	0.0355823
PY17X_1127000	pyruvate kinase, putative	-0.354314	11.9472	0.0545914	0.200978
PY17X_1228200	serine/threonine protein kinase, FIKK family	-0.573656	11.9233	0.00398561	0.0421802
PY17X_0618600	cysteine repeat modular protein 2, putative	-0.174395	11.8267	0.325813	0.566397
PY17X_1436100	conserved Plasmodium protein, unknown function	-0.176999	11.8073	0.319157	0.56032
PY17X_1360900	aconitate hydratase, putative	-0.738176	11.8034	0.000777811	0.0162319
PY17X_0210400	protein E140	-0.297963	11.7881	0.108048	0.300771
PY17X_0721000	conserved protein, unknown function	-0.265076	11.788	0.120328	0.320466
PY17X_0607400	conserved Plasmodium protein, unknown function	-0.283201	11.7587	0.107751	0.300251
PY17X_1207400	IMP1-like protein, putative	0.122944	11.7001	0.463234	0.685083
PY17X_1361600	phosphoenolpyruvate carboxykinase, putative	-0.386259	11.688	0.0290605	0.140976
PY17X_1427200	sporozoite surface protein 3	-0.49889	11.6223	0.00579327	0.0538289
PY17X_0702200	GPI-anchored micronemal antigen, putative	-0.168868	11.5886	0.34144	0.582897
PY17X_1461900	actin I, putative	-0.156716	11.5819	0.363258	0.599825
PY17X_1028100	inner membrane complex protein 1l, putative	-0.2765	11.5761	0.128518	0.333841
PY17X_1417400	AP2 domain transcription factor AP2-G3	-0.14222	11.4412	0.412435	0.643051
PY17X_0720400	conserved Plasmodium protein, unknown function	-0.298006	11.4188	0.0968492	0.282028
PY17X_0509200	chromodomain-helicase-DNA-binding protein 1, putative	-0.421383	11.3988	0.0170689	0.101336
PY17X_1112100	conserved Plasmodium protein, unknown function	-0.462562	11.387	0.0118125	0.0825681
PY17X_0215800	AP2 domain transcription factor AP2-L, putative	-0.162258	11.3705	0.342957	0.584014
PY17X_1217500	enolase	0.288731	11.3573	0.121794	0.322457
PY17X_0305300	serine repeat antigen 5	0.0982462	11.343	0.574105	0.76521
PY17X_0303100	hexose transporter	0.065976	11.3272	0.706192	0.859715
PY17X_1138400	falcilysin, putative	-0.325271	11.2207	0.0529737	0.197482
PY17X_1434600	cell traversal protein for ookinetes and sporozoites	-0.412299	11.1937	0.0242682	0.126795
PY17X_0302500	Sel1 repeat-containing protein, putative	-0.198037	11.1781	0.283578	0.524797
PY17X_0210500	thrombospondin related sporozoite protein, putative	-0.285961	11.1685	0.11648	0.314824
PY17X_0304300	DNA repair protein RAD2, putative	0.0768053	11.1642	0.64556	0.820181
PY17X_0514100	inner membrane complex protein 1m, putative	-0.373149	11.1026	0.0351432	0.157664
PY17X_0311900	serine/threonine protein kinase STK2, putative	0.0661516	11.0809	0.719125	0.866804
PY17X_1227000	V-type proton ATPase subunit a, putative	-0.255263	11.0732	0.132484	0.338824
PY17X_0211100	zinc-carboxypeptidase, putative	-0.255708	11.0487	0.170854	0.392556
PY17X_0111700	conserved Plasmodium protein, unknown function	-0.254291	11.0302	0.14155	0.350948
PY17X_1028500	conserved Plasmodium protein, unknown function	0.64428	10.9789	0.0154332	0.0959497
PY17X_1217600	conserved Plasmodium protein, unknown function	-0.411705	10.9715	0.0181324	0.105234
PY17X_1318700	conserved Plasmodium protein, unknown function	-0.390161	10.9177	0.0271248	0.135587
PY17X_0718600	histone acetyltransferase, putative	-0.209902	10.901	0.217084	0.44825
PY17X_0301500	repetitive organellar protein, putative	0.264459	10.8979	0.18216	0.405475
PY17X_0816300	inhibitor of cysteine proteases	-0.235357	10.8836	0.188934	0.414973
PY17X_0518000	S-adenosylmethionine decarboxylase/ornithine decarboxylase	-0.506791	10.8278	0.00650012	0.0561534
PY17X_0314700	calcium-dependent protein kinase 1, putative	0.463099	10.8235	0.00672161	0.057467
PY17X_0835500	conserved Plasmodium protein, unknown function	1.41496	10.813	0.00062874	0.0140591
PY17X_0509400	ookinete maturation gene OMG1, putative	-0.0902825	10.8005	0.60148	0.785414
PY17X_0206600	conserved Plasmodium protein, unknown function	-0.410643	10.7915	0.030493	0.145705
PY17X_0404800	inner membrane complex protein 1a, putative	0.908118	10.7914	0.00511267	0.0500147
PY17X_0829300	ribosomal RNA-processing protein 8, putative	-0.1398	10.7864	0.4297	0.657094
PY17X_1441700	polyadenylate-binding protein 1	-0.553726	10.778	0.0352058	0.157664
PY17X_1462600	rac-beta serine/threonine protein kinase, putative	0.229768	10.7708	0.220508	0.452386
PY17X_1316500	gamete egress and sporozoite traversal protein, putative	-0.438892	10.7575	0.0168504	0.100809
PY17X_1418500	conserved Plasmodium protein, unknown function	-0.69826	10.7516	0.00100274	0.0191828
PY17X_1123100	leucine--tRNA ligase, putative	-0.418887	10.6924	0.0201887	0.113199
PY17X_1128300	HECT domain-containing protein 1, putative	0.309854	10.6757	0.0909809	0.273009
PY17X_1424700	superoxide dismutase [Fe], putative	-0.185104	10.659	0.328671	0.569526
PY17X_0903500	sporozoite and liver stage asparagine-rich protein	-0.287935	10.6508	0.121066	0.321753
PY17X_0811100	nucleoporin NUP335, putative	-0.177327	10.6447	0.315824	0.558019
PY17X_1003500	6-cysteine protein P36	-0.509608	10.6302	0.00388698	0.0415615
PY17X_1229300	conserved Plasmodium protein, unknown function	-0.320749	10.6006	0.0775796	0.249255
PY17X_0912300	sporozoite surface protein essential for liver stage development, putative	-0.473318	10.5937	0.0172134	0.102047
PY17X_0712400	BEM46-like protein	-0.32792	10.5803	0.0674581	0.229529
PY17X_1431400	kelch domain-containing protein, putative	-0.454077	10.5754	0.0131868	0.0870284
PY17X_0524000	erythrocyte membrane-associated antigen, putative	-0.302029	10.5746	0.0996789	0.28624
PY17X_0508300	conserved Plasmodium protein, unknown function	-0.0626648	10.569	0.734797	0.875999
PY17X_0941600	AP2 domain transcription factor AP2-P, putative	-0.227816	10.5601	0.182156	0.405475
PY17X_0504400	conserved Plasmodium protein, unknown function	-0.0239079	10.505	0.891336	0.96176
PY17X_1344800	L-lactate dehydrogenase, putative	0.357354	10.4973	0.0908486	0.27281
PY17X_0104900	GYF domain-containing protein, putative	0.0317653	10.4937	0.868338	0.950276
PY17X_1239600	conserved Plasmodium protein, unknown function	-0.182008	10.4904	0.304906	0.544775
PY17X_0809900	conserved Plasmodium protein, unknown function	-0.39844	10.4703	0.0296029	0.143104
PY17X_0214800	60S ribosomal export protein NMD3, putative	-0.309379	10.4429	0.102421	0.291048
PY17X_0112100	leucine-rich repeat protein	0.0822448	10.44	0.661786	0.829337
PY17X_1444700	protein SOC2, putative	1.42478	10.4156	2.24459e-08	9.28812e-06
PY17X_1310400	conserved Plasmodium protein, unknown function	0.471522	10.4117	0.0183425	0.106007
PY17X_0826700	phosphoglycerate kinase, putative	0.527137	10.3988	0.00329603	0.0374697
PY17X_1105500	conserved Plasmodium protein, unknown function	0.0361765	10.3893	0.841549	0.936362
PY17X_0507600	ZIP domain-containing protein, putative	-0.301315	10.3892	0.112222	0.30733
PY17X_1125200	GAS8-like protein, putative	-0.352827	10.36	0.0459311	0.183105
PY17X_1205700	RING finger E3 ubiquitin-protein ligase, putative	-0.189974	10.3089	0.26182	0.500884
PY17X_1428300	CCR4-associated factor 1, putative	-0.019834	10.3056	0.910937	0.972512
PY17X_0519800	methionine--tRNA ligase, putative	-0.497518	10.2998	0.00591514	0.0540328
PY17X_0920600	conserved Plasmodium protein, unknown function	-0.655378	10.29	0.000418598	0.010826
PY17X_1021800	conserved Plasmodium protein, unknown function	0.3847	10.2854	0.102214	0.290896
PY17X_0907300	AP2 domain transcription factor AP2-O	-0.063948	10.284	0.709004	0.860284
PY17X_1460400	ADP-ribosylation factor GTPase-activating protein 1, putative	-0.45763	10.2679	0.0126278	0.085522
PY17X_1224000	conserved Plasmodium protein, unknown function	-0.595614	10.2643	0.001098	0.0201342
PY17X_0502800	myosin essential light chain ELC, putative	0.470439	10.2635	0.0187573	0.107504
PY17X_1413300	conserved Plasmodium protein, unknown function	0.861494	10.2566	0.00034036	0.00958101
PY17X_1243800	inner membrane complex protein 1g, putative	0.7676	10.2507	0.000631946	0.0140591
PY17X_0714500	small heat shock protein HSP20, putative	0.779179	10.2283	0.000309986	0.00929507
PY17X_1217900	conserved Plasmodium protein, unknown function	-0.669784	10.2234	0.00186719	0.0273968
PY17X_0620100	conserved Plasmodium protein, unknown function	-0.291254	10.1997	0.135756	0.343029
PY17X_1453700	p25-alpha family protein	0.843023	10.187	0.000492472	0.0121301
PY17X_0823500	thioredoxin-like protein 1, putative	0.867958	10.1469	8.77559e-05	0.00390466
PY17X_0207200	eukaryotic translation initiation factor 2-alpha kinase 2, putative	-0.198078	10.1351	0.280297	0.521055
PY17X_0933900	serine esterase, putative	0.0111393	10.1103	0.953016	0.989358
PY17X_1216500	protein KIC8, putative	0.386222	10.1002	0.121729	0.322457
PY17X_1334500	AP2 domain transcription factor AP2-SP, putative	-0.0285345	10.0932	0.875962	0.95352
PY17X_0313900	autophagy-related protein 11, putative	0.138654	10.0879	0.45043	0.675809
PY17X_1139200	glideosome-associated connector, putative	1.22661	10.0682	4.33381e-09	3.58666e-06
PY17X_1003600	6-cysteine protein P52	-0.475181	10.0553	0.0156	0.0959545
PY17X_1464200	conserved protein, unknown function	-0.376336	10.0513	0.0328616	0.151902
PY17X_0304500	pantothenate transporter	-0.182096	10.0512	0.302277	0.543363
PY17X_1431000	bromodomain protein 2, putative	-0.61924	10.0487	0.00265418	0.0326874
PY17X_0507800	citrate synthase, mitochondrial, putative	-0.683152	10.0445	0.000576782	0.0134633
PY17X_1361300	sporozoite protein essential for cell traversal	-0.442872	10.0348	0.0318544	0.149027
PY17X_1127400	ankyrin-repeat protein, putative	-0.321579	10.0305	0.0775277	0.249255
PY17X_1460500	conserved protein, unknown function	-0.404132	10.0202	0.0217239	0.118126
PY17X_1124900	ISWI chromatin-remodeling complex ATPase, putative	-0.0830654	10.0186	0.649358	0.822594
PY17X_0523100	AP2 domain transcription factor, putative	0.035181	10	0.844201	0.937469
PY17X_1215000	conserved Plasmodium protein, unknown function	0.39641	9.99718	0.0536395	0.199068
PY17X_0826800	glutamine synthetase, putative	-0.511473	9.97101	0.0097364	0.0729523
PY17X_0509100	conserved Plasmodium protein, unknown function	0.712768	9.95987	0.000176208	0.00607622
PY17X_1104200	actin-depolymerizing factor 1, putative	0.0582121	9.92402	0.750298	0.884161
PY17X_1227400	DnaJ protein, putative	-0.253669	9.91627	0.162339	0.380772
PY17X_1027500	ookinete surface and oocyst capsule protein OSCP, putative	-0.304319	9.89787	0.0938927	0.277322
PY17X_1028600	NADP-specific glutamate dehydrogenase, putative	-0.75709	9.88183	2.79263e-05	0.00202735
PY17X_1133400	serine/threonine protein phosphatase 5, putative	-0.362308	9.85196	0.0417725	0.172854
PY17X_1215900	SPRY domain-containing protein, putative	-0.483729	9.84551	0.00698293	0.0588501
PY17X_0942100	polyadenylate-binding protein-interacting protein 1, putative	-0.476958	9.83898	0.00919439	0.070802
PY17X_0826300	ubiquitin-like protein, putative	-0.556184	9.8382	0.012758	0.0858414
PY17X_1143100	ubiquitin-60S ribosomal protein L40, putative	-0.204339	9.83049	0.25263	0.489871
PY17X_1134600	aurora-related kinase ARK3, putative	0.257664	9.82685	0.304607	0.544775
PY17X_1459400	translation initiation factor SUI1, putative	-0.112648	9.82292	0.560662	0.757433
PY17X_0515300	claudin-like apicomplexan microneme protein, putative	-0.252479	9.80768	0.150737	0.364212
PY17X_1108800	SET domain protein, putative	-0.354214	9.80326	0.0625471	0.220212
PY17X_1037000	conserved Plasmodium protein, unknown function	0.230027	9.80236	0.272143	0.512398
PY17X_0416500	conserved Plasmodium protein, unknown function	0.0540007	9.7965	0.757612	0.889853
PY17X_1209500	PHD finger protein PHD1, putative	-0.544683	9.7924	0.00563249	0.052971
PY17X_0704800	HECT-like E3 ubiquitin ligase	-0.19905	9.75833	0.266539	0.506166
PY17X_0713400	conserved protein, unknown function	0.161107	9.74948	0.379826	0.615637
PY17X_0206000	photosensitized INA-labeled protein PHIL1, putative	0.919679	9.73228	5.05658e-05	0.00271742
PY17X_1029300	ribosomal RNA small subunit methyltransferase A1, putative	-0.369719	9.72613	0.044373	0.179487
PY17X_1109400	pre-mRNA-processing ATP-dependent RNA helicase PRP5, putative	0.346687	9.7161	0.0628355	0.220537
PY17X_0927500	calcium-dependent protein kinase 6	0.156909	9.71222	0.369818	0.606044
PY17X_0304000	RNA-binding protein, putative	-0.0789465	9.71044	0.673827	0.837184
PY17X_0836400	profilin, putative	0.0028219	9.68565	0.988639	1
PY17X_1450700	asparagine/aspartate rich protein, putative	0.423901	9.68162	0.0416901	0.172854
PY17X_1030900	conserved Plasmodium protein, unknown function	-0.358177	9.67615	0.0441745	0.17921
PY17X_1322500	protein phosphatase PPM3, putative	-0.0650114	9.66524	0.747786	0.88267
PY17X_0417700	dynein intermediate light chain, putative	-0.0651251	9.65569	0.72329	0.87009
PY17X_1424800	conserved Plasmodium protein, unknown function	0.125616	9.6543	0.47995	0.6998
PY17X_0719200	mRNA-binding protein PUF2	-0.475746	9.65295	0.0121645	0.0838942
PY17X_1012000	CLAMP-linked invasion protein CLIP, putative	-0.537061	9.62131	0.00412595	0.0433329
PY17X_0808800	heat shock protein 90, putative	-0.166258	9.61909	0.406902	0.63817
PY17X_0821000	RNA-binding protein musashi, putative	0.171228	9.57493	0.365022	0.601298
PY17X_0513900	merozoite TRAP-like protein, putative	0.475212	9.57171	0.00862663	0.067865
PY17X_1352000	conserved protein, unknown function	0.335613	9.57079	0.10527	0.296211
PY17X_1219900	WD repeat-containing protein, putative	-0.467465	9.56978	0.0113413	0.0807753
PY17X_0625100	kinesin-20, putative	0.559962	9.56848	0.0356189	0.158485
PY17X_0916500	apical membrane antigen 1	0.491224	9.5677	0.00533773	0.0512471
PY17X_0214900	ribosome biogenesis protein BRX1, putative	-0.155349	9.55513	0.392962	0.625822
PY17X_1412800	conserved Plasmodium protein, unknown function	-0.0457053	9.54993	0.812287	0.921336
PY17X_0208000	asparagine and aspartate rich protein 2, putative	-0.0177354	9.54571	0.931402	0.981446
PY17X_1208600	rho GTPase-activating protein, putative	-0.414006	9.54295	0.0302255	0.144656
PY17X_1312400	fructose-bisphosphate aldolase 2	-0.195967	9.53473	0.292056	0.534275
PY17X_1457900	sulfhydryl oxidase, putative	-0.629696	9.52159	0.00129887	0.0232672
PY17X_0614900	AP2 domain transcription factor AP2-Z, putative	1.02112	9.46999	5.41698e-05	0.0028374
PY17X_0312200	rhoptry neck protein 6, putative	-0.465239	9.46776	0.0206481	0.114841
PY17X_1228600	gamete release protein, putative	0.569486	9.46691	0.00616181	0.0547158
PY17X_0721700	ran-specific GTPase-activating protein 1, putative	-0.180836	9.46069	0.321766	0.562637
PY17X_1120000	F-box protein FBXO1, putative	-0.513663	9.45703	0.00412023	0.0433329
PY17X_0502200	early transcribed membrane protein	-0.522486	9.45083	0.0521844	0.196487
PY17X_1460900	kinesin-13, putative	0.733214	9.44859	0.00146219	0.0244114
PY17X_1104400	myosin B, putative	0.247986	9.44148	0.183847	0.407913
PY17X_0938000	endonuclease/exonuclease/phosphatase family protein, putative	0.424112	9.43192	0.0204617	0.114265
PY17X_0713700	conserved Plasmodium protein, unknown function	-0.00344784	9.43067	0.986499	1
PY17X_0204600	bromodomain protein 3, putative	-0.135801	9.42698	0.469069	0.690751
PY17X_0515200	pre-mRNA-splicing factor ATP-dependent RNA helicase PRP22, putative	-0.396946	9.42501	0.0365287	0.160123
PY17X_0308900	GAF domain-related protein, putative	-0.124335	9.4156	0.485066	0.704417
PY17X_1205100	inner membrane complex protein 1c, putative	1.1019	9.40176	2.15102e-05	0.00172517
PY17X_0710300	2-oxoglutarate dehydrogenase E1 component, putative	-0.00350903	9.38014	0.986778	1
PY17X_0805000	HECT-type E3 ubiquitin ligase UT, putative	-0.358682	9.35757	0.0475948	0.186641
PY17X_1314100	nucleoporin NUP313, putative	-0.42325	9.35597	0.0278237	0.137392
PY17X_0922400	conserved Plasmodium protein, unknown function	-0.642102	9.35002	0.00284301	0.0339031
PY17X_0607000	high mobility group protein B3, putative	-0.526194	9.34661	0.00475348	0.0476269
PY17X_0701500	conserved Plasmodium protein, unknown function	0.0732207	9.34119	0.72562	0.87086
PY17X_1130000	SET domain protein, putative	-0.149822	9.33629	0.389505	0.623027
PY17X_1115800	pre-mRNA-splicing factor CWC2, putative	-0.0949965	9.33404	0.59389	0.780411
PY17X_0826400	S-adenosylmethionine synthetase, putative	-0.46199	9.33374	0.0178195	0.103709
PY17X_1209100	AP2 domain transcription factor AP2-I, putative	-0.130975	9.31431	0.454334	0.678958
PY17X_0617500	CRAL/TRIO domain-containing protein, putative	0.289099	9.31238	0.126576	0.33129
PY17X_1361700	AP2 domain transcription factor AP2-HS, putative	-0.378475	9.30951	0.0644717	0.224944
PY17X_0944300	histone H2B, putative	0.987158	9.28421	1.78615e-07	5.68546e-05
PY17X_1370200	inner membrane complex protein 1f, putative	0.54479	9.27895	0.0213498	0.117169
PY17X_0923700	conserved Plasmodium protein, unknown function	0.0388645	9.26489	0.85587	0.944676
PY17X_1369400	AP2 domain transcription factor AP2-O4	0.0292227	9.26471	0.880398	0.956945
PY17X_1108500	conserved protein, unknown function	0.0792098	9.2646	0.653426	0.824681
PY17X_0712000	ribonuclease, putative	0.100794	9.2622	0.565866	0.759877
PY17X_1210100	tubulin beta chain, putative	0.908904	9.25622	1.54765e-05	0.00142315
PY17X_0706400	conserved protein, unknown function	-0.149073	9.24936	0.399741	0.632313
PY17X_0935500	rhomboid protease ROM1, putative	-0.269164	9.23956	0.162695	0.380772
PY17X_1030400	ubiquitin carboxyl-terminal hydrolase, putative	-0.40674	9.22801	0.0267502	0.134936
PY17X_0101400	conserved rodent malaria protein, unknown function	-0.498715	9.21566	0.0231974	0.123859
PY17X_0710700	conserved Plasmodium protein, unknown function	-0.465505	9.21337	0.0115087	0.0811295
PY17X_0215400	dynein heavy chain, putative	0.998346	9.2029	0.00222348	0.0302657
PY17X_0620000	conserved protein, unknown function	-0.215628	9.19772	0.256771	0.495346
PY17X_1029400	serine palmitoyltransferase, putative	-0.198718	9.19412	0.276622	0.516236
PY17X_1007500	flap endonuclease 1, putative	-0.0852675	9.1932	0.644552	0.819151
PY17X_1466300	DNA repair protein, putative	-0.370274	9.18918	0.0413364	0.172429
PY17X_0720700	regulator of chromosome condensation, putative	0.506313	9.18691	0.0148984	0.0942652
PY17X_0624100	RNA-binding protein, putative	-0.210821	9.17969	0.266856	0.506519
PY17X_0212000	ubiquitin carboxyl-terminal hydrolase, putative	-0.180822	9.17445	0.324857	0.565528
PY17X_0417500	zinc finger protein, putative	-0.539844	9.16166	0.00533425	0.0512471
PY17X_1019300	conserved Plasmodium protein, unknown function	-0.208808	9.16031	0.276669	0.516236
PY17X_1314500	glutaminyl-peptide cyclotransferase, putative	-0.324486	9.15713	0.0770813	0.248618
PY17X_1349300	conserved protein, unknown function	0.226836	9.14431	0.215715	0.446761
PY17X_1132200	phosphoinositide phosphatase SAC1, putative	-0.341272	9.13389	0.0752125	0.245285
PY17X_1430900	succinate dehydrogenase [ubiquinone] iron-sulfur subunit, mitochondrial, putative	-0.421551	9.12934	0.0277394	0.137303
PY17X_0925000	DNA-directed RNA polymerase, putative	-0.509386	9.12541	0.00675786	0.0576578
PY17X_1313200	RNA-binding protein, putative	-0.236384	9.12051	0.221531	0.453572
PY17X_1236800	WD repeat-containing protein 26, putative	-0.33376	9.1153	0.0620517	0.219545
PY17X_1116200	conserved protein, unknown function	0.144571	9.11308	0.536381	0.740765
PY17X_1117200	TRAP-like protein	-0.160607	9.10682	0.386618	0.621051
PY17X_0410800	phd finger protein, putative	-0.647857	9.09507	0.00256912	0.0321869
PY17X_1409100	mRNA-decapping enzyme 2, putative	0.281548	9.09232	0.180168	0.403287
PY17X_0515351	conserved Plasmodium protein, unknown function	-0.163517	9.08999	0.427283	0.65558
PY17X_1335900	rab GTPase activator, putative	-0.275025	9.08969	0.128329	0.333768
PY17X_0204500	phosphatidylinositol-4-phosphate 5-kinase, putative	-0.0731571	9.07732	0.68212	0.841178
PY17X_1121700	inner membrane complex protein 1j, putative	0.636072	9.07553	0.0229785	0.123008
PY17X_1462100	myosin A-tail interacting protein, putative	0.841675	9.07334	8.33679e-05	0.00379278
PY17X_0708000	PhIL1-interacting candidate PIC2, putative	0.0356973	9.07272	0.843513	0.937469
PY17X_1006600	conserved Plasmodium protein, unknown function	0.76784	9.06007	0.00142714	0.024238
PY17X_1011200	conserved protein, unknown function	0.770669	9.05666	0.00327074	0.0372846
PY17X_1110700	conserved Plasmodium protein, unknown function	-0.508254	9.05496	0.00649999	0.0561534
PY17X_0924300	threonine--tRNA ligase, putative	-0.225718	9.04655	0.232991	0.465534
PY17X_0418500	autophagy-related protein 3, putative	-0.567678	9.04581	0.0019907	0.0283208
PY17X_0404900	inner membrane complex protein 1e, putative	0.718513	9.00672	0.00180769	0.0269773
PY17X_0812200	ATP-dependent protease ATPase subunit ClpY, putative	-0.27741	9.00472	0.110893	0.304697
PY17X_0409900	N2227-like protein, putative	1.3347	8.99399	2.87155e-09	2.97061e-06
PY17X_1308800	conserved Plasmodium protein, unknown function	-0.452441	8.98741	0.0159881	0.0973943
PY17X_1332700	serine/threonine protein phosphatase UIS2, putative	-0.458325	8.9655	0.0272077	0.135587
PY17X_0904300	PH-like domain-containing protein, putative	0.808127	8.93269	0.00105923	0.019833
PY17X_0523600	conserved Plasmodium protein, unknown function	-0.278044	8.9325	0.136304	0.343499
PY17X_0512500	peroxiredoxin, putative	0.0322234	8.92546	0.868133	0.950276
PY17X_1024700	glycine--tRNA ligase, putative	0.829384	8.92146	0.000508899	0.0124605
PY17X_0819700	ATP-dependent 6-phosphofructokinase, putative	0.0875949	8.91811	0.618986	0.797468
PY17X_0416400	zinc finger protein, putative	-0.110701	8.91675	0.530436	0.737253
PY17X_0207300	Niemann-Pick type C1-related protein, putative	0.278836	8.90204	0.116835	0.315216
PY17X_1425300	DNA/RNA-binding protein Alba 1, putative	-0.48042	8.89965	0.0178794	0.103911
PY17X_1370500	GTP-binding protein, putative	-0.180115	8.89546	0.304228	0.544766
PY17X_1022400	14-3-3 protein, putative	-0.0446896	8.89397	0.801836	0.916827
PY17X_0301200	nucleic acid-binding protein, putative	-0.646225	8.89088	0.000385404	0.0102891
PY17X_0939200	RNA-binding protein, putative	-0.0748373	8.88722	0.680869	0.840578
PY17X_0611300	conserved Plasmodium protein, unknown function	0.0974213	8.87217	0.593501	0.780149
PY17X_0923200	conserved Plasmodium protein, unknown function	0.52726	8.86706	0.0168927	0.100869
PY17X_1003200	AP2 domain transcription factor AP2-SP2	0.524505	8.8657	0.0211205	0.116064
PY17X_1439000	inner membrane complex protein 1h, putative	0.785281	8.86421	0.0103579	0.0755929
PY17X_0609200	cysteine repeat modular protein 3	-0.59912	8.86283	0.00625989	0.0551136
PY17X_0912100	conserved Plasmodium protein, unknown function	-0.0594423	8.85873	0.774932	0.899739
PY17X_1402400	protein UIS3	-0.598819	8.84826	0.0106795	0.0772517
PY17X_1146100	conserved protein, unknown function	-0.220642	8.84502	0.263271	0.502962
PY17X_1237400	V-type proton ATPase 16 kDa proteolipid subunit, putative	0.0739438	8.84121	0.718786	0.866648
PY17X_0306800	patatin-like phospholipase 1, putative	-0.336199	8.83873	0.0572675	0.207689
PY17X_1123200	AP2 domain transcription factor AP2-SP3	0.789019	8.8309	0.00556536	0.0527114
PY17X_0719300	bifunctional dihydrofolate reductase-thymidylate synthase, putative	-0.464318	8.82606	0.0137153	0.0893107
PY17X_1441600	BRO1 domain-containing protein, putative	-0.108392	8.82318	0.542796	0.745223
PY17X_1330200	glyceraldehyde-3-phosphate dehydrogenase	1.24933	8.81882	4.83064e-05	0.00266523
PY17X_0941400	IWS1-like protein, putative	-0.0483116	8.81003	0.784537	0.907322
PY17X_0941500	mechanosensitive ion channel protein, putative	-0.114391	8.7976	0.537472	0.741106
PY17X_1409500	protein phosphatase PPM6, putative	0.331162	8.7852	0.145385	0.357034
PY17X_0919100	structural maintenance of chromosomes protein 1, putative	-0.51324	8.78052	0.00457463	0.046541
PY17X_0607100	conserved protein, unknown function	-0.575698	8.7779	0.00143354	0.024238
PY17X_0831400	fumarate hydratase, putative	-0.194725	8.76683	0.298881	0.541403
PY17X_1360300	inner membrane complex suture component, putative	1.4025	8.76461	3.65921e-07	0.000108156
PY17X_1109600	protein AAP6, putative	0.264189	8.76317	0.29849	0.541258
PY17X_1353800	origin recognition complex subunit 4, putative	-0.605006	8.75848	0.00140242	0.024238
PY17X_1036600	conserved Plasmodium protein, unknown function	-0.406797	8.75335	0.0341304	0.15469
PY17X_0418400	TFIIS domain-containing protein	-0.484679	8.74413	0.00806145	0.0642741
PY17X_0620900	phosphoinositide-binding protein PX1, putative	-0.0773771	8.74277	0.67792	0.839588
PY17X_0916800	conserved Plasmodium protein, unknown function	-0.247727	8.74207	0.186658	0.412162
PY17X_1124300	hexokinase, putative	0.0588593	8.73581	0.768701	0.894531
PY17X_0214100	RING zinc finger protein, putative	-0.356325	8.73313	0.0456656	0.182965
PY17X_1316900	crossover junction endonuclease MUS81, putative	-0.188689	8.73207	0.304812	0.544775
PY17X_1205800	RNA-binding protein, putative	-0.303387	8.72191	0.117158	0.315624
PY17X_1107200	conserved Plasmodium protein, unknown function	-0.268259	8.71949	0.152588	0.366672
PY17X_0305100	conserved Plasmodium protein, unknown function	0.46056	8.70052	0.0375499	0.163045
PY17X_1443500	haloacid dehalogenase-like hydrolase, putative	0.892545	8.69834	4.81836e-06	0.00068753
PY17X_1307600	triosephosphate isomerase, putative	-0.131056	8.69813	0.478179	0.697956
PY17X_0107100	translation initiation factor IF-2, putative	-0.542354	8.6976	0.0160049	0.0973943
PY17X_1218100	BSD domain-containing protein, putative	-0.401024	8.68264	0.108155	0.300771
PY17X_0818100	conserved Plasmodium protein, unknown function	-0.144447	8.67591	0.478433	0.69808
PY17X_1411000	PhIL1-interacting candidate PIC5, putative	1.12586	8.67506	1.37407e-05	0.0013223
PY17X_1138700	conserved Plasmodium protein, unknown function	-0.647597	8.67493	0.00143762	0.024238
PY17X_0823600	protein disulfide-isomerase PDI-Trans, putative	-0.0616293	8.6725	0.761642	0.891967
PY17X_0419000	mitochondrial carrier protein, putative	-0.111955	8.66883	0.533063	0.739214
PY17X_0823200	nucleosome assembly protein, putative	-0.416799	8.66711	0.0294456	0.14251
PY17X_1013000	PHD finger protein PHD2, putative	-0.0619716	8.66633	0.733888	0.875419
PY17X_1130400	alpha/beta hydrolase, putative	-0.0788281	8.65438	0.66303	0.829892
PY17X_0403600	RNA-binding protein, putative	-0.131577	8.65288	0.487113	0.70545
PY17X_1228700	conserved protein, unknown function	0.970115	8.65142	0.000158653	0.00590725
PY17X_1348800	DNA-directed RNA polymerase III subunit RPC1, putative	-0.414169	8.6381	0.0208771	0.115729
PY17X_0510400	glutamine--fructose-6-phosphate aminotransferase [isomerizing], putative	0.605053	8.62987	0.0155634	0.0959545
PY17X_1232000	sentrin-specific protease 2, putative	-0.626666	8.62355	0.000530993	0.0128494
PY17X_0720800	RNA-binding protein NOB1, putative	0.0952012	8.61844	0.600124	0.784369
PY17X_1027900	CCR4-NOT transcription complex subunit NOT1	-0.406862	8.60959	0.0442962	0.179487
PY17X_1437500	ribulose-phosphate 3-epimerase, putative	0.335714	8.60117	0.0904941	0.27214
PY17X_1334200	protein phosphatase containing kelch-like domains, putative	-0.212004	8.59968	0.258581	0.497429
PY17X_0522700	zinc finger protein, putative	-0.471295	8.5962	0.0194827	0.110286
PY17X_0706500	nucleoside transporter 2, putative	-0.465852	8.59402	0.0162117	0.0976745
PY17X_1452200	conserved protein, unknown function	-0.0548788	8.59041	0.766635	0.894238
PY17X_1341300	conserved protein, unknown function	0.311651	8.59012	0.110682	0.304522
PY17X_0715200	vacuolar protein sorting-associated protein 9, putative	0.307244	8.58834	0.101461	0.289149
PY17X_1332800	ATP synthase (C/AC39) subunit, putative	-0.33449	8.5813	0.0757502	0.246426
PY17X_0609900	protein phosphatase PPM11, putative	0.112318	8.57342	0.574211	0.76521
PY17X_0719500	conserved Plasmodium protein, unknown function	-0.180729	8.571	0.378494	0.614382
PY17X_1437300	raf kinase inhibitor, putative	0.152582	8.5658	0.401041	0.633454
PY17X_0716800	acylated pleckstrin-homology domain-containing protein	-0.276156	8.56482	0.125078	0.329244
PY17X_0607700	DNA-directed RNA polymerase III subunit RPC2, putative	-0.369583	8.56201	0.0472792	0.185971
PY17X_0703200	SET domain protein, putative	-0.382686	8.56102	0.0469134	0.18506
PY17X_0411900	kinase-related protein PKRP, putative	0.366004	8.55828	0.208731	0.439278
PY17X_0210900	ATP-dependent DNA/RNA helicase PSH1, putative	-0.162866	8.54956	0.361857	0.598589
PY17X_1437000	formin 2, putative	-0.368418	8.5476	0.0573433	0.207781
PY17X_0717100	armadillo-domain containing rhoptry protein, putative	0.213066	8.51974	0.236663	0.470371
PY17X_1231600	AP2 domain transcription factor AP2-LT, putative	-0.0262111	8.51831	0.885465	0.958165
PY17X_0416300	STONES protein, putative	0.154829	8.51503	0.440455	0.666156
PY17X_1440100	glideosome-associated protein 45, putative	0.81908	8.51438	0.0015075	0.0245361
PY17X_1129600	phospholipase, putative	1.21853	8.49968	4.01358e-05	0.00233918
PY17X_0420500	alpha tubulin 1	1.25104	8.49637	0.00016087	0.00590725
PY17X_0905400	conserved Plasmodium protein, unknown function	0.277871	8.49191	0.160212	0.378689
PY17X_1322000	iron-sulfur cluster assembly protein ISCU, putative	-0.304749	8.48805	0.10477	0.295931
PY17X_1117900	BFR1 domain-containing protein, putative	0.717421	8.48792	0.00183696	0.0272449
PY17X_1118200	histone H3 variant, putative	0.036144	8.48153	0.836725	0.933505
PY17X_1435200	multiple RNA-binding domain-containing protein 1, putative	-0.461523	8.48152	0.00954546	0.0725416
PY17X_0940600	tetratricopeptide repeat protein, putative	-0.688923	8.47998	0.00243667	0.0315092
PY17X_1246400	palmitoyltransferase DHHC7, putative	0.32279	8.46854	0.160454	0.378689
PY17X_0823700	major facilitator superfamily domain-containing protein, putative	-0.474562	8.46782	0.0257901	0.131752
PY17X_1237900	FoP domain-containing protein, putative	-0.455975	8.46348	0.0299838	0.14412
PY17X_1359700	sodium-dependent phosphate transporter, putative	-0.0681714	8.46015	0.741807	0.880307
PY17X_0516300	SAE2 domain-containing protein, putative	-0.688923	8.45423	0.00716026	0.0597362
PY17X_1422300	histone H2B variant, putative	-0.335534	8.45173	0.097133	0.282656
PY17X_0105900	nucleoside diphosphate kinase, putative	0.847822	8.4494	0.00630566	0.0553988
PY17X_1239700	ATP-dependent RNA helicase DDX1, putative	0.487576	8.44917	0.0100554	0.0741696
PY17X_1022600	conserved protein, unknown function	-0.472338	8.43743	0.0085278	0.0673435
PY17X_0215900	IMP1-like protein, putative	1.45756	8.43546	5.54626e-09	3.82507e-06
PY17X_1247300	apicomplexan kinetochore protein 5, putative	-0.491857	8.43374	0.0247351	0.128576
PY17X_0303200	3'-5' exonuclease, putative	0.301458	8.4321	0.11588	0.313612
PY17X_0504000	conserved Plasmodium protein, unknown function	-0.0836963	8.42985	0.651587	0.823539
PY17X_0617900	calcium-dependent protein kinase 4, putative	0.020258	8.42898	0.913589	0.973604
PY17X_1429300	protein phosphatase PPM5, putative	0.756812	8.42789	0.0162885	0.0979675
PY17X_0712900	C3H1-type zinc finger protein CZIF2, putative	-0.0555687	8.41302	0.777738	0.901985
PY17X_0405900	GRIP domain-containing protein, putative	-0.154003	8.40849	0.402571	0.634122
PY17X_1139500	14-3-3 protein, putative	0.510637	8.4071	0.00986745	0.0734379
PY17X_1364000	conserved Plasmodium protein, unknown function	-0.401251	8.40512	0.0507286	0.193135
PY17X_1141300	reticulon-like protein, putative	-0.303568	8.40237	0.121798	0.322457
PY17X_1125300	sphingomyelin synthase 1, putative	-0.196736	8.39817	0.311279	0.55282
PY17X_0517000	mRNA-decapping enzyme subunit 1, putative	-0.464134	8.39306	0.0137268	0.0893107
PY17X_0910800	conserved Plasmodium protein, unknown function	-0.0520123	8.39182	0.777997	0.902032
PY17X_1447300	thioredoxin-like associated protein 1, putative	0.610182	8.38699	0.0150168	0.0948693
PY17X_0833700	G2 protein, putative	1.03734	8.3846	0.000188229	0.00631675
PY17X_1116500	glideosome-associated protein 40, putative	0.909627	8.38437	0.00194072	0.0277879
PY17X_1216200	transcriptional coactivator ADA2, putative	-0.334503	8.37321	0.077426	0.249255
PY17X_0944400	histone H4, putative	-0.0118459	8.37201	0.955781	0.990395
PY17X_1126500	3-oxoacyl-acyl-carrier protein synthase, putative	-0.40511	8.37058	0.0408991	0.172052
PY17X_0805900	inositol-phosphate phosphatase, putative	-0.660895	8.37007	0.00314977	0.0362196
PY17X_0903300	tubulin--tyrosine ligase, putative	0.289968	8.36809	0.274323	0.514574
PY17X_0930200	conserved protein, unknown function	0.123972	8.36722	0.580234	0.769308
PY17X_1037400	conserved Plasmodium protein, unknown function	-0.115684	8.36625	0.542198	0.744926
PY17X_0511300	conserved Plasmodium protein, unknown function	0.123887	8.36379	0.59534	0.78085
PY17X_1413100	eukaryotic translation initation factor 4 gamma, putative	-0.745043	8.3561	0.000648374	0.0142711
PY17X_0908300	DnaJ domain-containing protein, putative	-0.530316	8.35438	0.00752943	0.0615746
PY17X_0612900	non-SERCA-type Ca2+ -transporting P-ATPase, putative	-0.185376	8.34107	0.34936	0.587646
PY17X_0503000	conserved Plasmodium protein, unknown function	0.655319	8.33943	0.0016941	0.0262553
PY17X_1407900	TOM1-like protein, putative	-0.0969224	8.33889	0.595704	0.78085
PY17X_0208100	conserved Plasmodium protein, unknown function	0.263306	8.33733	0.28466	0.525651
PY17X_0917800	RNA-binding protein, putative	1.32706	8.33469	5.9346e-08	2.23249e-05
PY17X_1241400	DnaJ protein, putative	-0.440087	8.33441	0.0152318	0.0957888
PY17X_0611600	kelch protein, putative	0.363935	8.33162	0.109117	0.301418
PY17X_0612100	HSP20-like chaperone, putative	-0.218927	8.33128	0.238148	0.472868
PY17X_0701900	coiled-coil domain-containing protein 124, putative	-0.273529	8.32997	0.188892	0.414973
PY17X_1038400	transcription elongation factor SPT6, putative	0.248898	8.3288	0.195161	0.421272
PY17X_1240900	zinc finger protein, putative	0.622524	8.32406	0.0325891	0.151692
PY17X_0504300	eukaryotic translation initiation factor subunit eIF2A, putative	0.240131	8.32174	0.201901	0.429767
PY17X_0302700	conserved Plasmodium protein, unknown function	-0.120514	8.3172	0.52993	0.736844
PY17X_1459200	conserved Plasmodium protein, unknown function	1.16054	8.31529	0.000133927	0.00522822
PY17X_0834500	zinc finger protein, putative	-0.123533	8.31093	0.51878	0.727989
PY17X_0930000	conserved Plasmodium protein, unknown function	-0.265876	8.31057	0.174591	0.396736
PY17X_1412900	2-oxoisovalerate dehydrogenase subunit alpha, mitochondrial, putative	0.0573229	8.30234	0.761772	0.891967
PY17X_1348900	myosin F, putative	-0.162494	8.30132	0.383443	0.618145
PY17X_0714600	EF-hand calcium-binding domain-containing protein, putative	-0.242487	8.30084	0.194459	0.420257
PY17X_0713300	rhoptry neck protein 5	0.711772	8.29753	0.00248284	0.0317098
PY17X_1111200	topoisomerase I, putative	-0.744325	8.28914	0.00335177	0.0377745
PY17X_1313000	serine/threonine kinase-1, putative	-0.446904	8.28776	0.0134161	0.0879806
PY17X_1236700	ATP-dependent RNA helicase DDX23, putative	-0.387008	8.28298	0.0625833	0.220212
PY17X_0114000	cytosolic Fe-S cluster assembly factor NAR1, putative	-0.45996	8.27659	0.017462	0.102785
PY17X_0304600	pentafunctional AROM polypeptide, putative	0.271026	8.2763	0.178061	0.400661
PY17X_1130200	CRAL/TRIO domain-containing protein, putative	-0.399965	8.27567	0.0270551	0.135587
PY17X_0913600	casein kinase 1, putative	0.649938	8.27296	0.00146303	0.0244114
PY17X_0703100	protein disulfide-isomerase, putative	0.606472	8.27184	0.00262594	0.0325334
PY17X_1368000	conserved Plasmodium protein, unknown function	-0.466773	8.26185	0.0124118	0.0846129
PY17X_1022500	actin-related protein ARP4, putative	0.190226	8.25657	0.3187	0.560211
PY17X_1414400	telomerase reverse transcriptase, putative	-0.687568	8.25558	0.000328627	0.00956565
PY17X_1464000	bax inhibitor 1, putative	-0.0874252	8.25419	0.656716	0.825984
PY17X_0716600	conserved Plasmodium protein, unknown function	-0.189392	8.25141	0.348608	0.587646
PY17X_1313800	M17 leucyl aminopeptidase, putative	-0.000295702	8.24372	1	1
PY17X_1424400	importin subunit beta, putative	-0.522366	8.23381	0.0120833	0.0837536
PY17X_0711400	ubiquitin-like protein, putative	0.293001	8.22951	0.141405	0.350894
PY17X_0309900	nucleoporin NUP434, putative	-0.418437	8.22231	0.0252175	0.129789
PY17X_0922600	TFIIS central domain-containing protein, putative	-0.17628	8.21959	0.342559	0.584014
PY17X_0933100	conserved protein, unknown function	-0.368826	8.21562	0.0459163	0.183105
PY17X_0215000	N6-adenosine-methyltransferase MT-A70, putative	-0.380293	8.2154	0.0744331	0.24406
PY17X_1030600	atypical protein kinase, ABC-1 family, putative	-0.125492	8.21373	0.506992	0.71847
PY17X_0310000	secreted protein with altered thrombospondin repeat domain, putative	-0.0174003	8.21322	0.933257	0.981827
PY17X_0903900	oocyst rupture protein 1, putative	-0.680711	8.20927	0.000775446	0.0162319
PY17X_1453400	conserved protein, unknown function	-0.556886	8.20689	0.00519571	0.0504691
PY17X_1019400	phosphoenolpyruvate carboxylase, putative	-0.313131	8.20281	0.101129	0.288601
PY17X_0410700	calcium-dependent protein kinase 3	0.774644	8.20151	0.00514384	0.050201
PY17X_0516500	protein GEXP15, putative	-0.133891	8.20119	0.452675	0.677702
PY17X_0504600	zinc finger protein, putative	0.62544	8.2001	0.0138579	0.0900222
PY17X_0712500	zinc finger protein, putative	-0.242056	8.19958	0.226418	0.459049
PY17X_0624000	apicomplexan kinetochore protein 1, putative	-0.0932888	8.19869	0.618012	0.797468
PY17X_0507100	schizont egress antigen-1, putative	-0.443443	8.19181	0.0175678	0.103114
PY17X_0606651	kelch domain-containing protein, putative	0.917218	8.18835	0.000237366	0.00749788
PY17X_0917900	ubiquitin-like protein, putative	-0.157651	8.18261	0.385809	0.620344
PY17X_1337500	acetyl-CoA carboxylase, putative	-0.52739	8.18255	0.0177598	0.103653
PY17X_1362000	CDT1-like protein, putative	-0.116663	8.1753	0.57745	0.767583
PY17X_1014800	mitogen-activated protein kinase 1, putative	-0.0982406	8.17295	0.581659	0.770703
PY17X_0707000	dicarboxylate/tricarboxylate carrier, putative	-0.613804	8.16966	0.00163945	0.0258238
PY17X_0827600	conserved Plasmodium protein, unknown function	-0.487668	8.1665	0.00693745	0.058586
PY17X_0404300	spindle pole body protein, putative	0.0900272	8.16209	0.648005	0.82234
PY17X_1135900	Sas10 domain-containing protein, putative	-0.879869	8.16039	4.06223e-06	0.000622575
PY17X_0307300	transporter, putative	1.01181	8.15855	0.00037087	0.0100305
PY17X_1022300	nucleolar GTP-binding protein 2, putative	-0.366598	8.15591	0.0618146	0.219185
PY17X_1348100	BRCA2 protein, putative	-0.582787	8.15044	0.0156948	0.0962147
PY17X_1211400	kinesin-4, putative	-0.178783	8.13808	0.324291	0.564779
PY17X_1345200	CRWN-like protein, putative	0.103446	8.13197	0.617574	0.797468
PY17X_0926800	golgi protein 2, putative	-0.0205112	8.12232	0.917689	0.975944
PY17X_0712800	14-3-3 protein, putative	0.549776	8.12108	0.00639734	0.0557702
PY17X_1309000	serine/threonine protein kinase, putative	0.437227	8.11764	0.0876676	0.266914
PY17X_1452400	CCR4-NOT transcription complex subunit 4, putative	-0.286673	8.11762	0.111866	0.307169
PY17X_1362800	TLD domain-containing protein, putative	-0.784714	8.11282	0.00151201	0.0245361
PY17X_1137600	quinoxaline resistance protein QRP1, putative	0.198258	8.11204	0.392634	0.625822
PY17X_1239300	zinc finger protein, putative	0.244462	8.11165	0.255201	0.493699
PY17X_0614800	apicomplexan kinetochore protein 7, putative	0.754681	8.11052	0.00714623	0.0597362
PY17X_0311300	RTR1 domain-containing protein, putative	0.0465276	8.10636	0.810421	0.920791
PY17X_1430800	eukaryotic translation initiation factor 3 subunit A, putative	0.402594	8.10044	0.0306945	0.145993
PY17X_1361500	DNA-directed RNA polymerases I, II, and III subunit RPABC4, putative	-0.420306	8.10002	0.0278024	0.137392
PY17X_1454200	conserved Plasmodium protein, unknown function	-0.315603	8.09713	0.147149	0.359235
PY17X_0934200	peptidyl-prolyl cis-trans isomerase, putative	0.187671	8.09346	0.370872	0.606589
PY17X_0909800	conserved Plasmodium protein, unknown function	1.09207	8.06958	0.000108005	0.00456048
PY17X_0511800	conserved Plasmodium protein, unknown function	-0.524185	8.06641	0.0104138	0.0757336
PY17X_1017000	AP2 domain transcription factor AP2-O3	0.613767	8.06402	0.0156291	0.0959545
PY17X_1016400	coatomer subunit beta, putative	-0.0491651	8.06211	0.796665	0.913438
PY17X_1349500	apicoplast calcium binding protein 1, putative	-0.385421	8.06148	0.0570014	0.207087
PY17X_1352900	ubiquitin activating enzyme, putative	0.106427	8.0594	0.602062	0.785414
PY17X_1237600	40S ribosomal protein S24, putative	0.216076	8.05156	0.251176	0.488365
PY17X_0823100	gamma-glutamylcysteine synthetase	-0.734232	8.05106	0.000538304	0.0129506
PY17X_0812000	GTPase-activating protein, putative	-0.0753364	8.05078	0.704488	0.859429
PY17X_0809500	P4-type ATPase ATP7	0.781728	8.04579	0.00191631	0.0276119
PY17X_0608100	conserved Plasmodium protein, unknown function	-0.499	8.04403	0.00909392	0.0704694
PY17X_1223700	hydrolase, putative	0.114185	8.03888	0.619893	0.79774
PY17X_0110400	histone H3, putative	-0.384195	8.03814	0.0777345	0.249255
PY17X_1367800	tyrosine kinase-like protein, putative	-0.356428	8.0381	0.0505607	0.193085
PY17X_1040400	cytochrome c, putative	-0.41234	8.03628	0.0538563	0.199693
PY17X_0315600	ATP-dependent RNA helicase DDX47, putative	-0.640366	8.03588	0.00184898	0.0273253
PY17X_0826600	para-aminobenzoic acid synthetase, putative	-0.0226472	8.03567	0.911487	0.972644
PY17X_0908600	EELM2 domain-containing protein, putative	0.802313	8.03139	0.000700609	0.015061
PY17X_1120500	conserved Plasmodium protein, unknown function	-0.0525666	8.0313	0.786976	0.908117
PY17X_0113500	conserved Plasmodium protein, unknown function	0.00802358	8.03065	0.964061	0.994338
PY17X_1360600	inner membrane complex protein 1k, putative	1.11249	8.02812	0.000233327	0.00746449
PY17X_1231900	mannose-6-phosphate isomerase, putative	0.304392	8.02649	0.203949	0.43183
PY17X_1245500	Hsc70-interacting protein, putative	-0.20375	8.02412	0.265367	0.50451
PY17X_0831500	conserved Plasmodium protein, unknown function	-0.355187	8.01107	0.149345	0.362435
PY17X_0508000	phospholipid scramblase, putative	-0.489012	8.01075	0.0226588	0.122245
PY17X_0408500	conserved Plasmodium protein, unknown function	-0.148063	8.00895	0.42351	0.652374
PY17X_1039500	GTPase-activating protein, putative	-0.386371	8.00291	0.0316158	0.148497
PY17X_0609800	zinc finger protein, putative	-0.378572	7.99749	0.0339665	0.154624
PY17X_1404200	DNA ligase I, putative	-0.61712	7.99448	0.00216175	0.030119
PY17X_1455500	conserved Plasmodium protein, unknown function	-0.716002	7.99347	0.00176179	0.0267825
PY17X_1219000	conserved Plasmodium protein, unknown function	0.0671749	7.9927	0.743835	0.881693
PY17X_1453300	WD repeat-containing protein, putative	-0.488717	7.98759	0.0081373	0.0647541
PY17X_0945200	chromatin remodeling protein, putative	-0.0227103	7.98471	0.904241	0.968362
PY17X_1438300	conserved Plasmodium protein, unknown function	-0.395659	7.98375	0.0354225	0.158121
PY17X_1039700	conserved Plasmodium protein, unknown function	-0.534698	7.98269	0.013592	0.0888525
PY17X_0523400	apicomplexan kinetochore protein 6, putative	0.166153	7.98176	0.42877	0.656463
PY17X_0720900	CRONE protein, putative	0.512207	7.9776	0.00501467	0.0492891
PY17X_1454300	conserved Plasmodium protein, unknown function	-0.0725794	7.9774	0.704725	0.859429
PY17X_0810700	conserved Plasmodium protein, unknown function	0.551902	7.97545	0.00968789	0.0727559
PY17X_1031000	zinc finger protein, putative	0.131691	7.97073	0.546619	0.748261
PY17X_1236400	SWIB/MDM2 domain-containing protein, putative	-0.829927	7.9684	0.000165358	0.00590725
PY17X_1118000	RNA-binding protein, putative	-0.396642	7.96186	0.048771	0.189319
PY17X_0945600	CCR4-NOT transcription complex subunit NOT1-G	-0.419809	7.9525	0.0335985	0.153965
PY17X_1426300	NPL domain-containing protein, putative	-0.309103	7.95082	0.092164	0.274526
PY17X_0709900	protein kinase 1	-0.181752	7.94886	0.361848	0.598589
PY17X_0927400	dynein heavy chain, putative	-0.262669	7.93803	0.220313	0.452209
PY17X_1318200	Cwf21 domain-containing protein	-0.363737	7.93428	0.0479846	0.187486
PY17X_0713100	high mobility group protein B2	-0.245235	7.93148	0.250027	0.487336
PY17X_0502600	golgi re-assembly stacking protein, putative	0.156104	7.93147	0.415299	0.645328
PY17X_0109800	protein KIC6, putative	-0.261063	7.91924	0.244982	0.479847
PY17X_1342200	protein STU2, putative	-0.326129	7.91582	0.0760321	0.246955
PY17X_1240400	conserved Plasmodium protein, unknown function	-0.173443	7.91107	0.390678	0.624098
PY17X_1365000	VPS13 domain-containing protein, putative	-0.421658	7.90973	0.0364692	0.160123
PY17X_1418900	protein AAP4, putative	-0.294284	7.90786	0.114903	0.311782
PY17X_1427100	karyopherin alpha, putative	-0.322181	7.90441	0.0754256	0.245757
PY17X_1020900	60S ribosomal protein L7-3, putative	-0.212556	7.90418	0.23947	0.473447
PY17X_0710500	protein transport protein YIF1, putative	-0.416487	7.90253	0.0280632	0.13759
PY17X_1245900	ATP-dependent RNA helicase DDX41, putative	-0.338974	7.88843	0.0802368	0.25345
PY17X_1411900	conserved Plasmodium protein, unknown function	-0.156673	7.88602	0.40859	0.639338
PY17X_1415800	CDP-diacylglycerol--inositol 3-phosphatidyltransferase, putative	-0.62013	7.88291	0.000663835	0.0145341
PY17X_1426500	conserved Plasmodium protein, unknown function	0.117432	7.88112	0.574297	0.76521
PY17X_0615900	DNA polymerase alpha catalytic subunit A, putative	-0.369991	7.88016	0.0504935	0.193085
PY17X_1215100	phosphoinositide-specific phospholipase C	-0.1345	7.87739	0.500887	0.714669
PY17X_1355600	parasitophorous vacuolar protein 3, putative	-0.619535	7.87436	0.00233871	0.0309278
PY17X_0613300	eukaryotic translation initiation factor eIF2A, putative	-0.590405	7.87313	0.0327334	0.151902
PY17X_1229100	conserved Plasmodium protein, unknown function	0.722864	7.87132	0.00164753	0.0258238
PY17X_0105400	KH domain-containing protein, putative	-0.124115	7.8621	0.501671	0.714847
PY17X_1237100	conserved protein, unknown function	1.19511	7.86173	3.82909e-05	0.00227568
PY17X_1242700	mitochondrial import receptor subunit TOM22, putative	-0.593949	7.85926	0.0241285	0.126364
PY17X_0943700	tRNA-splicing ligase RtcB, putative	0.409538	7.85605	0.0269178	0.135506
PY17X_1422200	conserved Plasmodium protein, unknown function	-0.173512	7.85449	0.341258	0.582897
PY17X_0918200	conserved Plasmodium protein, unknown function	-0.564509	7.85048	0.00920529	0.070802
PY17X_1005100	conserved protein, unknown function	-0.356205	7.84779	0.0484144	0.188466
PY17X_1354300	conserved Plasmodium protein, unknown function	-0.617237	7.84721	0.00757185	0.0617162
PY17X_0614700	apicomplexan kinetochore protein 3, putative	-0.533521	7.83896	0.00732659	0.0602732
PY17X_1211300	conserved Plasmodium protein, unknown function	-0.0323287	7.83525	0.868728	0.950276
PY17X_0306000	conserved Plasmodium protein, unknown function	-0.122004	7.83382	0.518207	0.727883
PY17X_0621200	conserved Plasmodium protein, unknown function	0.333924	7.83251	0.110854	0.304697
PY17X_1417100	conserved protein, unknown function	-0.678732	7.83044	0.000593454	0.0135675
PY17X_0110800	transcription elongation factor SPT5, putative	0.0436434	7.82695	0.812864	0.921336
PY17X_0507300	RNA-binding protein UIS12, putative	-0.523815	7.82369	0.0152819	0.095846
PY17X_0930700	ubiquitin-protein ligase, putative	-0.675308	7.82101	0.00708794	0.0595235
PY17X_0932100	conserved Plasmodium protein, unknown function	-0.37421	7.81906	0.0520945	0.196389
PY17X_1367100	conserved Plasmodium protein, unknown function	-0.567871	7.81332	0.003046	0.0355823
PY17X_1419500	tRNA (guanine(26)-N(2))-dimethyltransferase, putative	-0.957418	7.81149	3.06388e-05	0.00211306
PY17X_0607300	eukaryotic translation initiation factor 3 subunit C, putative	-0.258205	7.81089	0.168992	0.389358
PY17X_0915900	heat shock protein 70, putative	-0.694869	7.80942	0.0036715	0.0401922
PY17X_0604200	AATF domain-containing protein, putative	-0.337858	7.80893	0.100946	0.288277
PY17X_1454600	conserved Plasmodium protein, unknown function	-0.209155	7.80749	0.301021	0.542283
PY17X_0608200	pre-rRNA-processing protein ESF1, putative	-0.285603	7.79894	0.12173	0.322457
PY17X_1317600	signal recognition particle subunit SRP54, putative	-0.685305	7.79738	0.000161097	0.00590725
PY17X_0814200	FHA domain protein, putative	-0.61758	7.79276	0.00392143	0.0416074
PY17X_0607800	eukaryotic translation initiation factor 5, putative	-0.327903	7.79023	0.070314	0.234966
PY17X_1347400	conserved protein, unknown function	-0.520637	7.78323	0.00540332	0.0516372
PY17X_0410200	60S acidic ribosomal protein P2, putative	-0.15351	7.77457	0.401327	0.63361
PY17X_1231100	adenylyl cyclase beta, putative	0.083414	7.77452	0.708082	0.860284
PY17X_1417300	DNA replication licensing factor MCM4, putative	-0.694392	7.75875	0.00265192	0.0326874
PY17X_0902800	ATP synthase subunit delta, mitochondrial, putative	0.173948	7.75851	0.430425	0.657404
PY17X_0815500	START domain-containing protein, putative	0.20243	7.75341	0.273977	0.514312
PY17X_0834600	diacylglycerol kinase, putative	-0.124039	7.74897	0.505955	0.717646
PY17X_1347300	conserved Plasmodium protein, unknown function	-1.04426	7.74619	5.19445e-06	0.000688283
PY17X_0828800	conserved Plasmodium protein, unknown function	-0.136508	7.74612	0.47602	0.696448
PY17X_1436000	thrombospondin-related apical membrane protein	-0.408335	7.74261	0.0620754	0.219545
PY17X_0507700	serine/arginine-rich splicing factor 4, putative	-0.256193	7.74066	0.19113	0.416633
PY17X_0214600	apicomplexan kinetochore protein 8, putative	0.064771	7.73978	0.739148	0.878907
PY17X_1370100	glycerol kinase, putative	1.38292	7.73213	1.80356e-08	8.29236e-06
PY17X_0834400	merozoite surface protein 1	0.269429	7.73136	0.141177	0.350841
PY17X_1127500	E3 ubiquitin-protein ligase RNF5, putative	-0.441848	7.71813	0.0313656	0.147994
PY17X_0839000	cAMP-dependent protein kinase catalytic subunit	0.869756	7.71781	7.14894e-05	0.0034398
PY17X_0910000	conserved Plasmodium protein, unknown function	0.771108	7.71725	0.00282139	0.0337425
PY17X_0308400	conserved Plasmodium protein, unknown function	-0.442004	7.71538	0.0335909	0.153965
PY17X_1236300	protein AMR2, putative	-0.495819	7.70845	0.0131748	0.0870284
PY17X_0418100	exoribonuclease II, putative	0.491935	7.70767	0.0148727	0.0942468
PY17X_1137200	CUGBP Elav-like family member 1, putative	-0.474953	7.70602	0.0414876	0.172854
PY17X_0716900	GTP-binding protein, putative	-0.267251	7.70451	0.203741	0.43183
PY17X_1465900	conserved Plasmodium protein, unknown function	0.431945	7.703	0.0668973	0.228578
PY17X_0941300	conserved Plasmodium protein, unknown function	0.458302	7.69531	0.0184826	0.10623
PY17X_1214100	phosphoglucomutase, putative	0.599272	7.69202	0.00370858	0.0404502
PY17X_0311700	protein LTV1, putative	0.304368	7.69197	0.190527	0.416263
PY17X_0505600	cytoplasmic dynein intermediate chain, putative	0.431992	7.69182	0.0736474	0.242339
PY17X_0623600	conserved Plasmodium protein, unknown function	-0.552362	7.69175	0.00724519	0.0599816
PY17X_1039800	cysteine-rich small secreted protein CSS, putative	-0.465576	7.69053	0.0228327	0.122704
PY17X_0612800	polyubiquitin, putative	0.366857	7.68899	0.0536221	0.199068
PY17X_1332100	YL1 nuclear protein, putative	-0.639497	7.68856	0.000485206	0.0120227
PY17X_1204900	conserved Plasmodium protein, unknown function	0.344985	7.68855	0.239402	0.473447
PY17X_1463100	serine/threonine protein kinase, putative	-0.393958	7.68501	0.0600801	0.214876
PY17X_0411800	phosphatidylinositol 3- and 4-kinase, putative	-0.339937	7.67896	0.120287	0.320466
PY17X_0934000	rhoptry neck protein 4	0.492268	7.67891	0.0515598	0.195201
PY17X_0820700	conserved Plasmodium protein, unknown function	-0.615942	7.67777	0.00257361	0.0321869
PY17X_1031800	conserved Plasmodium protein, unknown function	0.489899	7.67308	0.062902	0.220584
PY17X_0936500	protein tyrosine phosphatase, putative	-0.19218	7.67235	0.32162	0.562637
PY17X_1324700	thioredoxin 1, putative	-0.312432	7.67004	0.13349	0.339809
PY17X_1239500	ribosomal large subunit pseudouridylate synthase, putative	-0.221681	7.66066	0.352202	0.589092
PY17X_1334900	NOC3 domain-containing protein, putative	-0.604265	7.65941	0.00223508	0.0303238
PY17X_1240100	conserved Plasmodium protein, unknown function	0.699653	7.65449	0.00176545	0.0267825
PY17X_1353700	RING zinc finger protein, putative	-0.598774	7.6464	0.00997769	0.073728
PY17X_1107600	rhomboid protease ROM4, putative	0.937097	7.64631	2.56043e-06	0.000423802
PY17X_0304700	conserved Plasmodium protein, unknown function	0.082656	7.64231	0.673594	0.837184
PY17X_0719700	conserved Plasmodium protein, unknown function	0.431486	7.63875	0.0752215	0.245285
PY17X_1316700	conserved Plasmodium protein, unknown function	0.240733	7.63852	0.198168	0.423782
PY17X_1242900	S-adenosyl-L-methionine-dependent tRNA 4-demethylwyosine synthase, putative	-0.21182	7.6385	0.299444	0.541411
PY17X_0702800	leucine--tRNA ligase, putative	0.167696	7.63497	0.394634	0.627352
PY17X_0714200	meiotic recombination protein DMC1, putative	1.07306	7.6339	8.71832e-06	0.000949379
PY17X_0713800	conserved protein, unknown function	-0.524326	7.62507	0.00466236	0.0470558
PY17X_0212100	conserved Plasmodium protein, unknown function	0.319572	7.62322	0.177951	0.400632
PY17X_0213700	actin-like protein, putative	0.28386	7.62166	0.130327	0.336268
PY17X_0910400	carbonic anhydrase, putative	0.539162	7.62038	0.100711	0.287918
PY17X_0808300	cytoskeleton associated protein, putative	1.76895	7.6183	2.75839e-18	1.14142e-14
PY17X_1213100	conserved protein, unknown function	0.010827	7.61514	0.955173	0.990355
PY17X_0506500	conserved Plasmodium protein, unknown function	-0.0370347	7.61438	0.867148	0.949894
PY17X_0618900	conserved Plasmodium protein, unknown function	-0.616488	7.61364	0.00907734	0.0704694
PY17X_0309100	tyrosine kinase-like protein, putative	-0.383814	7.61281	0.0658077	0.226549
PY17X_0913500	modulator of ring stage translation MRST, putative	0.228944	7.61023	0.350297	0.587646
PY17X_0103000	SAC3 domain-containing protein, putative	-0.545543	7.60947	0.0123137	0.0843613
PY17X_1242200	conserved Plasmodium membrane protein, unknown function	-0.544697	7.59893	0.0101555	0.0744103
PY17X_1244700	conserved protein, unknown function	-0.034742	7.59733	0.874822	0.952635
PY17X_0525300	glideosome associated protein with multiple membrane spans 2, putative	0.924589	7.59065	0.00159565	0.0255922
PY17X_1466700	coronin, putative	1.14712	7.58068	2.68545e-06	0.0004274
PY17X_0507000	VPS13 domain-containing protein, putative	0.0921898	7.58029	0.622049	0.799142
PY17X_1110800	KH domain-containing protein, putative	-0.528794	7.57485	0.0175238	0.103002
PY17X_0208900	cyclin-dependent kinases regulatory subunit, putative	0.199463	7.57279	0.282696	0.523633
PY17X_0827000	conserved Plasmodium protein, unknown function	0.172179	7.57167	0.398814	0.631087
PY17X_0521000	conserved Plasmodium protein, unknown function	-0.0357851	7.56983	0.84295	0.937416
PY17X_1315100	inner membrane complex protein, putative	1.00413	7.56811	4.73262e-06	0.00068753
PY17X_0524300	pre-mRNA-splicing helicase BRR2, putative	0.00291902	7.56565	0.994117	1
PY17X_1144900	alanine--tRNA ligase, putative	0.019379	7.56429	0.9176	0.975944
PY17X_0110700	transketolase, putative	-0.127466	7.56026	0.491546	0.707977
PY17X_0626000	tryptophan-rich protein	-0.154436	7.55638	0.539734	0.743235
PY17X_1026100	conserved Plasmodium protein, unknown function	0.145156	7.54849	0.523016	0.730669
PY17X_1210200	nucleolar protein 5, putative	-0.361892	7.54847	0.0877242	0.266914
PY17X_1037300	pre-mRNA-splicing factor 38B, putative	-0.0171338	7.54843	0.931231	0.981446
PY17X_0921400	spermidine synthase	-0.373942	7.54474	0.0463377	0.184001
PY17X_1354900	conserved Plasmodium protein, unknown function	-0.233601	7.53781	0.289679	0.532042
PY17X_1419800	female development protein FD3, putative	0.765989	7.52972	0.0364989	0.160123
PY17X_1226700	DNA helicase PSH3, putative	-0.450703	7.52907	0.0250431	0.129213
PY17X_1220000	conserved Plasmodium protein, unknown function	-0.287218	7.52774	0.133284	0.339809
PY17X_1218000	U4/U6.U5 tri-snRNP-associated protein 1, putative	0.122713	7.52615	0.548014	0.749152
PY17X_1011900	dynein-related AAA-type ATPase, putative	-0.233082	7.52379	0.270194	0.510298
PY17X_0904400	ribosome assembly protein 4, putative	0.22789	7.5236	0.327941	0.568981
PY17X_0213600	anaphase-promoting complex subunit 1, putative	-0.224693	7.51788	0.257245	0.495799
PY17X_0706300	Fe-S cluster assembly protein DRE2, putative	-0.617468	7.51389	0.00130928	0.0233525
PY17X_1446700	conserved Plasmodium protein, unknown function	0.383324	7.51103	0.0552272	0.202516
PY17X_1139800	calpain, putative	0.393991	7.50995	0.125913	0.330309
PY17X_0403800	N-ethylmaleimide-sensitive fusion protein, putative	-0.0859089	7.50865	0.667962	0.832735
PY17X_1209400	histone deacetylase 2, putative	-0.0628315	7.50624	0.749196	0.883492
PY17X_1434900	DNA-binding chaperone, putative	-0.440826	7.50475	0.0658749	0.226592
PY17X_0413300	60S ribosomal protein L26, putative	-0.387314	7.49996	0.0647749	0.225128
PY17X_1111900	stearoyl-CoA desaturase, putative	-0.339657	7.47838	0.109773	0.302425
PY17X_1220600	conserved Plasmodium protein, unknown function	-0.0434605	7.46931	0.813084	0.921336
PY17X_0824100	regulator of chromosome condensation-PP1-interacting protein, putative	0.331926	7.46789	0.0716493	0.237759
PY17X_1017700	protein kinase, putative	-0.653152	7.46598	0.00219235	0.030128
PY17X_1447900	protein transport protein SEC13, putative	-0.097109	7.46489	0.680917	0.840578
PY17X_0511200	conserved protein, unknown function	0.385736	7.45564	0.0497734	0.191415
PY17X_1132300	large subunit rRNA methyltransferase, putative	-0.534481	7.45364	0.014766	0.0941474
PY17X_1014900	surface-related antigen SRA, putative	0.290786	7.45181	0.326305	0.566856
PY17X_1141500	nucleoporin NUP205, putative	-0.208009	7.4322	0.257928	0.496883
PY17X_1463700	pre-mRNA-splicing factor RBM22, putative	-0.36762	7.43045	0.0977353	0.283611
PY17X_0811300	6-cysteine protein B9	-0.273859	7.42463	0.181505	0.404889
PY17X_1007100	conserved Plasmodium protein, unknown function	0.512163	7.42436	0.0181627	0.105262
PY17X_1428500	mitochondrial carrier protein, putative	-0.339435	7.42374	0.1081	0.300771
PY17X_1336400	C3H1-type zinc finger protein CZIF1, putative	0.689298	7.41909	0.00301685	0.0354651
PY17X_0932300	GTP-binding nuclear protein RAN/TC4, putative	-0.426876	7.41677	0.0396771	0.168913
PY17X_1104100	serine/arginine-rich splicing factor 12, putative	0.322435	7.4115	0.189278	0.415121
PY17X_1020300	conserved Plasmodium protein, unknown function	0.821951	7.41131	0.00280324	0.0336227
PY17X_1030200	ATP-dependent protease, putative	-0.239384	7.40738	0.216439	0.447812
PY17X_1307000	Sad1/UNC domain-containing protein, putative	-0.633386	7.40586	0.0041669	0.0435705
PY17X_0810900	kinesin-5, putative	-0.454613	7.4053	0.0249487	0.128886
PY17X_0506100	dihydrolipoamide acyltransferase, putative	-0.670398	7.40321	0.00207567	0.0292148
PY17X_0722000	phosphatidylinositol 4-kinase, putative	-0.506205	7.39363	0.00616179	0.0547158
PY17X_1221300	oocyst capsule protein Cap380, putative	1.74681	7.39324	2.89268e-17	5.98495e-14
PY17X_1126600	CRAL/TRIO domain-containing protein, putative	-0.689935	7.39284	0.00199163	0.0283208
PY17X_1438900	EF hand domain-containing protein, putative	0.339617	7.37943	0.304081	0.544766
PY17X_1464900	conserved Plasmodium protein, unknown function	-0.270705	7.37899	0.161994	0.380772
PY17X_1317000	AP2 domain transcription factor AP2-O5	0.186328	7.37627	0.401573	0.633757
PY17X_0503900	tRNA wybutosine-synthesizing protein, putative	0.302877	7.37606	0.160539	0.378689
PY17X_1213400	PRE-binding protein, putative	0.015271	7.3757	0.931009	0.981446
PY17X_1321700	conserved Plasmodium protein, unknown function	-0.454916	7.37079	0.0201878	0.113199
PY17X_0922500	conserved Plasmodium protein, unknown function	-0.109356	7.3694	0.571316	0.764202
PY17X_1465300	THO complex subunit 2, putative	0.178283	7.36649	0.336516	0.578043
PY17X_1344100	micro-fibrillar-associated protein, putative	-0.167888	7.36131	0.374503	0.610838
PY17X_0619700	cell division control protein CDC50A, putative	1.1566	7.35277	1.70353e-05	0.00149983
PY17X_1036200	conserved protein, unknown function	-0.515205	7.34895	0.0148398	0.0942432
PY17X_1360700	V-type proton ATPase subunit D, putative	-0.200045	7.34617	0.294432	0.536723
PY17X_1415600	zinc finger (CCCH type) protein, putative	-0.394712	7.34561	0.0371234	0.161702
PY17X_1304300	LCCL domain-containing protein	-0.286051	7.34487	0.179523	0.402202
PY17X_1012100	Hsp70/Hsp90 organizing protein, putative	-0.17475	7.34222	0.433318	0.659945
PY17X_0814500	histone-lysine N-methyltransferase SET4, putative	0.699536	7.34218	0.0238325	0.125629
PY17X_1107800	60S ribosomal protein L4, putative	-0.481984	7.34083	0.0127081	0.0857849
PY17X_0313700	WD repeat-containing protein, putative	0.128539	7.33379	0.564365	0.759877
PY17X_0707600	histone acetyltransferase GCN5, putative	0.257739	7.33377	0.228582	0.461402
PY17X_0712300	DNA helicase, putative	-0.311203	7.32954	0.140977	0.350841
PY17X_0718100	RNA-binding protein, putative	-0.0791469	7.32863	0.689857	0.84833
PY17X_0507900	kelch protein K10, putative	-0.612098	7.32669	0.00614727	0.0547158
PY17X_0943600	conserved Apicomplexan protein, unknown function	-0.100715	7.32508	0.648054	0.82234
PY17X_1243300	conserved protein, unknown function	0.0620876	7.32288	0.746244	0.882526
PY17X_1119600	conserved Plasmodium protein, unknown function	-0.34504	7.31989	0.0951844	0.279172
PY17X_0204300	transcription initiation factor TFIIB, putative	0.0606912	7.31791	0.756519	0.889087
PY17X_1223800	Sfi1-like protein SLP, putative	-0.160862	7.3126	0.392634	0.625822
PY17X_1413000	protein AAP2, putative	-0.0316365	7.30949	0.868752	0.950276
PY17X_1230600	U3 small nucleolar RNA-associated protein 14, putative	-0.197117	7.29501	0.304618	0.544775
PY17X_1343600	glideosome associated protein with multiple membrane spans 1, putative	0.964752	7.29197	0.00556667	0.0527114
PY17X_0305400	serine repeat antigen 4	0.265775	7.29175	0.192117	0.417093
PY17X_1468100	reticulocyte binding protein, putative	0.35658	7.29004	0.196985	0.422685
PY17X_1010800	conserved Plasmodium protein, unknown function	0.0158644	7.28886	0.955096	0.990355
PY17X_0608300	LIMP protein, putative	0.0224803	7.28791	0.925339	0.979297
PY17X_1440700	DNA gyrase subunit A, putative	-0.55069	7.28689	0.00454852	0.0464735
PY17X_1112000	MORN repeat protein, putative	-0.189274	7.28685	0.407705	0.638658
PY17X_1312200	eukaryotic translation initiation factor 2-alpha kinase 1, putative	-0.359323	7.28613	0.089524	0.270777
PY17X_1003800	dipeptidyl aminopeptidase 3, putative	0.246406	7.28461	0.260793	0.49938
PY17X_1226200	conserved Plasmodium protein, unknown function	-0.190427	7.28445	0.387528	0.621548
PY17X_1003400	Ran-binding protein, putative	0.275994	7.28213	0.160573	0.378689
PY17X_0944500	calcium/calmodulin-dependent protein kinase, putative	0.802649	7.2732	0.00103021	0.0194658
PY17X_1451900	splicing factor 3B subunit 3, putative	0.230172	7.26914	0.242263	0.476693
PY17X_0822500	50S ribosomal protein L3, apicoplast, putative	1.08414	7.26899	0.000100893	0.00431709
PY17X_0416800	conserved Plasmodium protein, unknown function	0.39134	7.267	0.0506353	0.193114
PY17X_1021600	NTF2-like domain-containing protein, putative	-0.670784	7.26657	0.00782027	0.0628355
PY17X_0112700	6-cysteine protein P12p, putative	-0.640214	7.26332	0.0047827	0.0478039
PY17X_0916700	conserved Plasmodium protein, unknown function	-0.205391	7.26238	0.343333	0.584043
PY17X_1442000	cytochrome c heme lyase, putative	1.09241	7.26214	0.000189289	0.00631675
PY17X_1037500	rRNA 2'-O-methyltransferase fibrillarin, putative	-0.519777	7.25212	0.0119243	0.0829958
PY17X_0503500	pseudophosphatase PPP8, putative	-0.382047	7.25157	0.0545418	0.200974
PY17X_1105600	transmembrane protein TMEM222, putative	0.194198	7.25115	0.331621	0.572485
PY17X_0418900	dynein heavy chain, putative	0.0960343	7.25023	0.674025	0.837184
PY17X_0213200	conserved Plasmodium protein, unknown function	-0.434649	7.23568	0.0216467	0.11786
PY17X_0916900	conserved Plasmodium protein, unknown function	-0.738681	7.23151	0.00450441	0.0462513
PY17X_1145400	ABC transporter E family member 1, putative	-0.656821	7.2315	0.00148823	0.0244237
PY17X_0804700	basal complex protein BLEB, putative	0.7604	7.22761	0.00641533	0.0557702
PY17X_0504800	TMEM94 domain-containing protein, putative	0.763879	7.22709	0.00137777	0.024238
PY17X_0926700	RAP protein, putative	-0.0668882	7.22608	0.738547	0.87888
PY17X_0812300	translation initiation factor SUI1, putative	0.451828	7.22201	0.107014	0.298398
PY17X_0819200	BSD-domain protein, putative	-0.448374	7.21965	0.0241551	0.126364
PY17X_1430100	conserved protein, unknown function	-0.877134	7.2184	6.32437e-05	0.0031915
PY17X_1351500	glutamine--tRNA ligase, putative	0.68363	7.21798	0.00604905	0.0545702
PY17X_1451200	bromodomain protein 5, putative	-0.431893	7.21608	0.04018	0.170703
PY17X_0624300	conserved Plasmodium protein, unknown function	-0.0332693	7.21433	0.876688	0.953914
PY17X_1004200	protein transport protein Sec24B, putative	-0.0233557	7.21268	0.916089	0.974743
PY17X_1142900	SNARE associated Golgi protein, putative	-0.0294988	7.21116	0.888651	0.959363
PY17X_1448600	membrane protein ICM1, putative	0.373234	7.21083	0.132203	0.338796
PY17X_0614300	N-acetyltransferase, GNAT family, putative	-0.459375	7.207	0.020844	0.115729
PY17X_1437400	conserved Plasmodium protein, unknown function	0.309557	7.20265	0.109621	0.302207
PY17X_1432600	adrenodoxin-type ferredoxin, putative	-0.40372	7.20259	0.0350379	0.157511
PY17X_0803000	chitinase	1.33813	7.19968	0.00366573	0.0401922
PY17X_1131100	ATP-dependent RNA helicase HAS1, putative	-0.299178	7.19619	0.144443	0.355965
PY17X_1458100	queuine tRNA-ribosyltransferase, putative	-0.308096	7.19431	0.153029	0.36681
PY17X_0510300	Eps15-like protein, putative	0.323195	7.18447	0.174955	0.397128
PY17X_1114400	deoxyribodipyrimidine photo-lyase, putative	-0.516503	7.18349	0.0241063	0.126364
PY17X_0407800	60S ribosomal protein L7, putative	-0.202483	7.1817	0.34288	0.584014
PY17X_0610200	telomere repeat-binding zinc finger protein, putative	0.0666635	7.18114	0.752611	0.8855
PY17X_0403300	serine/threonine protein kinase, putative	-0.178436	7.18037	0.459563	0.682826
PY17X_0606700	zinc finger protein, putative	0.417734	7.1787	0.0328912	0.151902
PY17X_0712700	dynactin subunit 6, putative	1.81538	7.17549	1.47391e-14	2.03301e-11
PY17X_0404000	lipin, putative	0.142947	7.17502	0.477188	0.697247
PY17X_1465100	leucine-rich repeat protein	0.803958	7.17363	0.000935686	0.0182635
PY17X_0602900	reticulocyte binding protein, putative	0.532582	7.16996	0.0503172	0.192966
PY17X_1443400	conserved protein, unknown function	0.744292	7.16711	0.0161878	0.0976745
PY17X_0937600	conserved protein, unknown function	-0.37987	7.16305	0.0709658	0.235869
PY17X_0404200	palmitoyltransferase DHHC1, putative	0.633706	7.163	0.00206575	0.0292148
PY17X_1431500	integral membrane protein GPR180, putative	-0.335503	7.16022	0.15928	0.377491
PY17X_0108400	heptatricopeptide repeat-containing protein, putative	0.728647	7.15872	0.00144093	0.024238
PY17X_0920800	parasitophorous vacuolar protein 1, putative	0.416352	7.1567	0.0314119	0.148044
PY17X_1319500	rhoptry neck protein 2	1.03797	7.15106	6.45944e-05	0.00322038
PY17X_1132400	V-type proton ATPase 21 kDa proteolipid subunit, putative	-0.242586	7.14957	0.228981	0.46172
PY17X_0702300	coiled-coil domain-containing protein 39, putative	-0.237622	7.1473	0.249166	0.486344
PY17X_1143500	conserved Plasmodium protein, unknown function	-0.525297	7.1468	0.0170015	0.101238
PY17X_0314800	conserved Plasmodium protein, unknown function	0.375407	7.14334	0.133503	0.339809
PY17X_1369700	conserved Plasmodium protein, unknown function	-0.492733	7.13724	0.0115814	0.0813646
PY17X_0311500	protein transport protein SEC31, putative	-0.0378066	7.13587	0.858862	0.945708
PY17X_0305500	serine repeat antigen 3	-0.370847	7.13417	0.119448	0.319419
PY17X_1435700	conserved Plasmodium protein, unknown function	-0.235234	7.13414	0.209902	0.44023
PY17X_1457400	conserved Plasmodium protein, unknown function	-0.549776	7.13387	0.00955321	0.0725416
PY17X_0618500	exported serine/threonine protein kinase	-0.167548	7.13093	0.542799	0.745223
PY17X_0420200	GTPase-activating protein, putative	-0.359356	7.1294	0.058527	0.210412
PY17X_1316600	CLASP domain-containing protein, putative	-0.122124	7.12347	0.558518	0.756514
PY17X_0820300	major facilitator superfamily domain-containing protein, putative	0.479738	7.12118	0.118639	0.318165
PY17X_0205200	phenylalanine--tRNA ligase alpha subunit, putative	0.167982	7.11597	0.385879	0.620344
PY17X_0210800	L-seryl-tRNA(Sec) kinase, putative	-0.00534656	7.11594	0.990482	1
PY17X_0304400	cysteine desulfuration protein SufE, putative	-0.0515892	7.11509	0.826049	0.929362
PY17X_0308000	conserved Plasmodium protein, unknown function	-0.24977	7.11446	0.186039	0.411014
PY17X_0512000	40S ribosomal protein S2, putative	0.0303712	7.1136	0.883531	0.95814
PY17X_0417200	formate-nitrite transporter, putative	-0.43269	7.10993	0.0505253	0.193085
PY17X_1021000	60S ribosomal protein L5, putative	-0.428892	7.10956	0.0358153	0.158775
PY17X_1225600	ubiquitin regulatory protein, putative	-0.148116	7.10929	0.51538	0.725883
PY17X_0106400	RNA-binding protein, putative	0.0360612	7.10892	0.89434	0.963242
PY17X_1231700	glutamate dehydrogenase, putative	0.0817197	7.1074	0.67432	0.837184
PY17X_1037800	glideosome associated protein with multiple membrane spans 3, putative	0.953937	7.10597	0.000427948	0.0109991
PY17X_0617600	conserved Plasmodium protein, unknown function	-0.296304	7.09943	0.138676	0.348486
PY17X_1233600	ribonuclease, putative	-0.135215	7.09625	0.49998	0.714159
PY17X_1463200	uroporphyrinogen-III synthase, putative	0.0047365	7.09405	0.995258	1
PY17X_1004800	amino acid decarboxylase AAD	-0.668011	7.09295	0.00335936	0.0377745
PY17X_0113000	conserved Plasmodium protein, unknown function	0.00535676	7.09211	0.97625	1
PY17X_1349600	conserved Plasmodium protein, unknown function	-0.496801	7.09184	0.0321461	0.149967
PY17X_1009300	protein phosphatase PPM1, putative	-0.282301	7.09153	0.157631	0.375325
PY17X_1223000	mediator of RNA polymerase II transcription subunit 14, putative	-0.536884	7.09152	0.0122335	0.0842298
PY17X_1034600	WD repeat-containing protein, putative	0.103565	7.08317	0.678225	0.839588
PY17X_0614100	ribonucleoside-diphosphate reductase large subunit, putative	0.315166	7.08033	0.101278	0.288828
PY17X_0611100	zinc finger protein, putative	0.699577	7.07918	0.0143778	0.0928167
PY17X_0909700	chromo domain-containing protein CDP, putative	-0.559468	7.07754	0.00614401	0.0547158
PY17X_0405800	conserved Plasmodium protein, unknown function	0.156312	7.07473	0.443086	0.668669
PY17X_0836900	conserved Plasmodium protein, unknown function	-0.450021	7.07427	0.0651221	0.225494
PY17X_1116700	NLI interacting factor-like phosphatase, putative	-0.156359	7.07064	0.424734	0.653364
PY17X_1025700	conserved Plasmodium protein, unknown function	-0.612323	7.06983	0.0114772	0.0810456
PY17X_1105900	actin-like protein, putative	0.49996	7.0661	0.0210285	0.116064
PY17X_1451000	sentrin-specific protease 1, putative	0.465871	7.06549	0.0539107	0.199716
PY17X_0824000	TLD domain-containing protein	0.207538	7.06486	0.356086	0.592725
PY17X_1319900	conserved Plasmodium protein, unknown function	-0.377195	7.05989	0.0676219	0.229529
PY17X_0103300	conserved Plasmodium protein, unknown function	-0.660673	7.05822	0.00245659	0.0316678
PY17X_0309800	nucleoporin NUP390, putative	-0.703594	7.04769	0.000390215	0.0103507
PY17X_0513800	conserved Plasmodium protein, unknown function	-0.227124	7.04691	0.28623	0.527582
PY17X_1242000	karyopherin beta, putative	-0.257898	7.0447	0.216935	0.448166
PY17X_1431600	dynein light chain 1, putative	-0.285732	7.04283	0.214975	0.446021
PY17X_0210200	ubiquitin carboxyl-terminal hydrolase 1	-0.161502	7.04219	0.41346	0.64362
PY17X_0919700	60S acidic ribosomal protein P0, putative	-0.304513	7.04031	0.169287	0.389823
PY17X_1039300	conserved Plasmodium protein, unknown function	-0.243579	7.03957	0.290008	0.532174
PY17X_1309300	acid cluster protein 33 homologue, putative	-0.0793676	7.03637	0.699282	0.855345
PY17X_1464800	protein phosphatase PPM4, putative	-0.111752	7.03332	0.572745	0.765015
PY17X_0313800	sugar transporter, putative	0.178997	7.0333	0.456789	0.680256
PY17X_1443600	haloacid dehalogenase-like hydrolase, putative	1.02208	7.03063	1.48967e-05	0.00140097
PY17X_0838300	TFIIH basal transcription factor complex helicase XPD subunit, putative	-0.922061	7.02949	0.000174635	0.00607622
PY17X_1434700	perforin-like protein 2	-0.427416	7.02737	0.0956044	0.279172
PY17X_1243900	NIMA related kinase 2	0.543518	7.02408	0.0309077	0.146334
PY17X_0611000	SNARE protein, putative	-0.380445	7.02293	0.0745202	0.244153
PY17X_0512300	U3 small nucleolar ribonucleoprotein protein MPP10, putative	-0.20703	7.02249	0.306992	0.547321
PY17X_0505300	RNA-binding protein 34, putative	-0.142434	7.02025	0.473742	0.694665
PY17X_0717500	cdc2-related protein kinase 3	0.113432	7.01821	0.57123	0.764202
PY17X_1008900	actin-like protein, putative	-0.722819	7.01391	0.00039572	0.0103639
PY17X_0417600	arginase, putative	0.0159496	7.01333	0.940305	0.984071
PY17X_1035500	conserved protein, unknown function	-0.300028	7.01266	0.129033	0.334251
PY17X_0835300	nucleolar protein Nop52, putative	-0.57001	7.01122	0.0088236	0.0687609
PY17X_0810200	DNA-directed RNA polymerase II subunit RPB1, putative	-0.140047	7.01041	0.503889	0.716233
PY17X_1433400	conserved Plasmodium protein, unknown function	-0.324711	7.0027	0.121301	0.322173
PY17X_0507200	PHAX domain-containing protein, putative	-0.0816869	7.00268	0.718475	0.866526
PY17X_1024600	protein GPR89, putative	0.906729	7.00235	0.00135104	0.0239941
PY17X_1428600	cullin-1, putative	-0.690152	7.00158	0.00260691	0.0324921
PY17X_0501400	reticulocyte binding protein, putative	0.309179	6.99749	0.293005	0.534827
PY17X_1350000	conserved Plasmodium protein, unknown function	0.0644402	6.99417	0.757893	0.889853
PY17X_1005900	conserved Plasmodium protein, unknown function	0.215663	6.994	0.286787	0.528372
PY17X_1008800	zinc finger protein, putative	-0.607937	6.98811	0.00765114	0.0617162
PY17X_0515000	ORC3 domain-containing protein, putative	0.230108	6.98384	0.271661	0.5119
PY17X_1311300	gamma-tubulin complex component, putative	-0.750646	6.98082	0.00387714	0.0415615
PY17X_1244500	Suf domain-containing protein, putative	0.0972036	6.97893	0.621514	0.798704
PY17X_1313900	conserved Plasmodium protein, unknown function	0.0717112	6.97852	0.71836	0.866526
PY17X_1236900	mRNA-binding protein PUF1	-0.439067	6.97791	0.0338933	0.154624
PY17X_1453500	conserved Plasmodium protein, unknown function	-0.331486	6.97692	0.122208	0.323138
PY17X_1449700	CG2-related protein, putative	-0.0882256	6.97604	0.656404	0.825984
PY17X_0930400	conserved Plasmodium protein, unknown function	0.916239	6.9712	0.000432505	0.0110476
PY17X_1447000	myosin J, putative	0.53287	6.9669	0.0517833	0.195689
PY17X_1356600	phosphoinositide-binding protein PH2, putative	-0.506384	6.96001	0.0144748	0.0930074
PY17X_0829400	proline--tRNA ligase, putative	-0.109687	6.95962	0.576465	0.766767
PY17X_0909300	conserved Plasmodium protein, unknown function	-0.302843	6.95942	0.179146	0.401651
PY17X_1449600	CWC16 domain-containing protein, putative	-0.0212561	6.95546	0.922147	0.977693
PY17X_1346600	ubiquitin-activating enzyme, putative	-0.516937	6.9538	0.0201822	0.113199
PY17X_0807600	rhoptry-associated membrane antigen, putative	0.931265	6.95142	0.00427589	0.0444564
PY17X_0406000	transporter, putative	-0.0248018	6.94959	0.903806	0.968362
PY17X_0203400	eukaryotic translation initiation factor 4E, putative	0.637175	6.94947	0.0109146	0.0780046
PY17X_1303500	reticulocyte binding protein, putative	0.202761	6.94897	0.391147	0.624098
PY17X_1457700	ATP-dependent RNA helicase DBP9, putative	-0.365537	6.94704	0.0667898	0.228427
PY17X_1429000	ATP-dependent RNA helicase DBP1, putative	0.0303858	6.94489	0.878062	0.955158
PY17X_1407800	DNA-directed RNA polymerase subunit alpha, putative	0.241265	6.94359	0.250983	0.488278
PY17X_1110100	RNA polymerase I, putative	0.0425316	6.94353	0.836022	0.933223
PY17X_1452000	CHCH domain-containing protein, putative	-0.382174	6.93745	0.0798789	0.252581
PY17X_0619600	conserved Plasmodium protein, unknown function	0.535354	6.93586	0.0376669	0.16321
PY17X_1214000	hypoxanthine-guanine phosphoribosyltransferase, putative	0.231488	6.93433	0.281479	0.522549
PY17X_0304200	26S proteasome regulatory subunit RPN1, putative	0.166867	6.92851	0.455757	0.679751
PY17X_0930500	ATP-dependent zinc metalloprotease FTSH, putative	-0.00390201	6.92728	0.995315	1
PY17X_0523500	conserved Plasmodium protein, unknown function	-0.33391	6.92721	0.189674	0.415318
PY17X_1041300	condensin complex subunit 1, putative	-0.393668	6.92676	0.0893174	0.27037
PY17X_1440800	phospholipid-transporting ATPase, putative	0.157516	6.92327	0.494971	0.710763
PY17X_1344200	conserved Plasmodium protein, unknown function	-0.270118	6.92075	0.175481	0.397668
PY17X_1005000	apical sushi protein, putative	0.677447	6.92015	0.0266702	0.134751
PY17X_1321200	HSP90 co-chaperone p23, putative	-0.231334	6.91719	0.312331	0.554124
PY17X_0212700	cysteine desulfurase IscS, putative	-0.428664	6.9157	0.160977	0.379126
PY17X_0625300	conserved Plasmodium protein, unknown function	-0.200253	6.91434	0.331095	0.571816
PY17X_1205500	60S ribosomal protein L13, putative	-0.30327	6.91033	0.158586	0.376493
PY17X_1026000	ATP-dependent RNA helicase DDX55, putative	-0.35238	6.90795	0.073674	0.242339
PY17X_1230500	filament assembling protein, putative	0.246514	6.90406	0.224347	0.456506
PY17X_0709300	60S ribosomal protein L22, putative	-0.307425	6.90135	0.135489	0.342907
PY17X_0206400	ELM2 domain-containing protein, putative	0.239964	6.89827	0.32327	0.564426
PY17X_0902600	peroxisome assembly protein 22, putative	0.151833	6.89717	0.506237	0.717646
PY17X_1310700	serine/threonine protein kinase, putative	0.899984	6.89522	0.00334027	0.0377651
PY17X_1351600	60S ribosomal protein L23, putative	0.353929	6.89422	0.0849175	0.262819
PY17X_1327200	bax inhibitor 1, putative	-0.626983	6.89269	0.00228185	0.0305317
PY17X_0405100	conserved Plasmodium protein, unknown function	0.686262	6.89081	0.00187368	0.0273968
PY17X_1034000	ribosome maturation protein SBDS, putative	-0.70047	6.88844	0.00104919	0.0197343
PY17X_1006700	TH1 domain-containing protein, putative	0.710446	6.88544	0.00141397	0.024238
PY17X_1220800	histone H2A.Z, putative	0.279975	6.88417	0.151035	0.364634
PY17X_1031400	DET1 domain-containing protein, putative	-0.130186	6.88129	0.571582	0.764202
PY17X_1345800	respiratory chain complex 3 associated protein 2, putative	0.0251023	6.87851	0.904921	0.968589
PY17X_1133500	NLI interacting factor-like phosphatase, putative	-0.0971609	6.87631	0.682212	0.841178
PY17X_0508100	4-hydroxy-3-methylbut-2-en-1-yl diphosphate synthase (ferredoxin), putative	-0.20389	6.87557	0.326982	0.567556
PY17X_1445500	NIMA related kinase 1, putative	-0.514301	6.87362	0.0340785	0.154624
PY17X_0517400	DER1-like protein, putative	0.0383535	6.86935	0.841277	0.936311
PY17X_1428700	conserved Plasmodium protein, unknown function	-0.9116	6.86773	1.74604e-05	0.00150523
PY17X_0607600	Tat binding protein 1(TBP-1)-interacting protein, putative	-0.223694	6.8657	0.270039	0.510239
PY17X_0405300	1-cys-glutaredoxin-like protein-1, putative	0.139224	6.86141	0.559036	0.756743
PY17X_1333900	dynein beta chain, putative	-0.0712133	6.85979	0.74718	0.88267
PY17X_1412100	M1-family alanyl aminopeptidase, putative	0.871646	6.8554	0.000800208	0.0164739
PY17X_0211500	vacuolar protein sorting-associated protein VTA1, putative	0.272521	6.85207	0.248551	0.485373
PY17X_1132700	conserved Plasmodium protein, unknown function	0.0460826	6.85203	0.83476	0.932569
PY17X_1243200	structural maintenance of chromosomes protein 6, putative	-0.0183885	6.85165	0.919924	0.977017
PY17X_1239900	conserved Plasmodium protein, unknown function	0.177358	6.85137	0.396198	0.628442
PY17X_1245100	ubiquitin-conjugating enzyme E2 13, putative	0.106879	6.8512	0.619203	0.797468
PY17X_0622100	V-type ATPase V0 subunit e, putative	-0.206071	6.85099	0.317065	0.558779
PY17X_0403700	exportin-1, putative	-0.0305476	6.84949	0.888542	0.959363
PY17X_0618700	ribosomal protein S8, mitochondrial, putative	-0.366793	6.84712	0.0817572	0.256491
PY17X_0703800	conserved Plasmodium protein, unknown function	-0.154396	6.83996	0.466457	0.688128
PY17X_0703400	conserved Plasmodium protein, unknown function	-0.414569	6.83844	0.0441209	0.179168
PY17X_1354500	WD repeat-containing protein, putative	-0.596628	6.83835	0.00457762	0.046541
PY17X_1106200	DNA mismatch repair protein MSH6, putative	0.378317	6.83568	0.0779189	0.249255
PY17X_1348200	conserved protein, unknown function	0.258965	6.83261	0.200115	0.426994
PY17X_0718000	60S ribosomal protein L15, putative	-0.159869	6.83031	0.472042	0.693491
PY17X_1135300	DNA helicase, putative	-0.842214	6.82896	0.000160081	0.00590725
PY17X_1442400	conserved Plasmodium protein, unknown function	-0.0536545	6.82785	0.807721	0.919743
PY17X_1319300	sortilin, putative	0.0740146	6.82507	0.722547	0.87009
PY17X_0518100	early transcribed membrane protein	-0.0377911	6.82197	0.904629	0.968526
PY17X_0618400	dynein heavy chain, putative	-0.309961	6.82106	0.177725	0.400342
PY17X_1310600	Sec7 domain-containing protein ARFGEF, putative	-0.268318	6.81852	0.185278	0.410209
PY17X_1014200	conserved Plasmodium protein, unknown function	0.164066	6.8176	0.449199	0.674695
PY17X_0211600	aspartate--tRNA ligase, putative	0.502998	6.81534	0.0300902	0.144435
PY17X_1249300	G-patch domain-containing protein, putative	-0.470696	6.81241	0.0260785	0.132774
PY17X_1118100	histone H2A, putative	0.00456393	6.81215	0.972045	0.998094
PY17X_1334400	26S proteasome regulatory subunit RPN2, putative	-0.0288409	6.81158	0.884458	0.95814
PY17X_1027700	rap guanine nucleotide exchange factor, putative	-0.384374	6.80942	0.0704516	0.234966
PY17X_1455300	pre-mRNA-splicing factor CWC22, putative	0.118892	6.80805	0.57262	0.765015
PY17X_0314400	conserved Plasmodium protein, unknown function	-0.24412	6.80509	0.297692	0.540997
PY17X_1422500	conserved Plasmodium protein, unknown function	-0.688925	6.80226	0.0279523	0.137477
PY17X_1353300	U3 small nucleolar RNA-associated protein 4, putative	-0.425778	6.80135	0.102593	0.291173
PY17X_0821100	conserved Plasmodium protein, unknown function	-0.295657	6.79789	0.227931	0.460762
PY17X_1409000	tyrosine recombinase, putative	0.696728	6.79381	0.00356589	0.0396657
PY17X_1018000	WW domain-binding protein 11, putative	0.0672248	6.79356	0.738914	0.87888
PY17X_1315400	calponin homology domain-containing protein, putative	0.285142	6.79216	0.179099	0.401651
PY17X_0612700	DNA replication licensing factor MCM5, putative	-0.190644	6.79123	0.423775	0.652374
PY17X_0929200	conserved protein, unknown function	-0.368517	6.78875	0.0985716	0.28458
PY17X_0213400	conserved Plasmodium protein, unknown function	0.303181	6.78749	0.150772	0.364212
PY17X_0624800	protein kinase, putative	-0.327047	6.78645	0.174879	0.397128
PY17X_1017100	ribosomal protein L15, apicoplast, putative	0.821776	6.78468	0.000458521	0.0115882
PY17X_0616000	LITAF-like zinc finger protein, putative	0.104936	6.78442	0.634982	0.810974
PY17X_0710000	conserved Plasmodium protein, unknown function	-0.12272	6.78066	0.633118	0.809342
PY17X_0616500	protein SDA1, putative	-0.259512	6.77988	0.219966	0.451722
PY17X_0213300	cation transporting ATPase, putative	-0.0997537	6.77214	0.609204	0.790991
PY17X_0832000	phosphatidylserine decarboxylase, putative	0.401125	6.77107	0.0526876	0.197368
PY17X_1108300	protein CAF40, putative	-0.0205566	6.77066	0.928443	0.981309
PY17X_0932600	conserved Plasmodium protein, unknown function	0.30385	6.77	0.218046	0.44934
PY17X_1127900	transportin, putative	-0.239624	6.76982	0.284835	0.525651
PY17X_1350800	protein kinase, putative	0.4903	6.76803	0.0239401	0.125876
PY17X_1429900	peptidase family C50, putative	0.26706	6.76704	0.193426	0.418837
PY17X_1329800	GTP-binding protein, putative	-0.520695	6.76445	0.02492	0.128886
PY17X_0112800	nucleolar GTP-binding protein 1, putative	-0.399279	6.76253	0.0600697	0.214876
PY17X_0830200	protein kinase, putative	-0.294823	6.76215	0.238598	0.473134
PY17X_1425100	phospholipase PLA1, putative	-0.701604	6.75898	0.00108475	0.0201242
PY17X_1130100	cullin-like protein, putative	-0.416065	6.7569	0.0480269	0.187486
PY17X_0514200	conserved Plasmodium protein, unknown function	-0.0627725	6.75659	0.745314	0.882523
PY17X_1346700	Qa-SNARE protein, putative	-0.740394	6.75651	0.000556541	0.0132354
PY17X_0615800	conserved Plasmodium protein, unknown function	0.380294	6.75449	0.0652023	0.225494
PY17X_0618000	inner membrane complex protein, putative	0.417875	6.75334	0.099576	0.28624
PY17X_1462000	clathrin adaptor domain-containing protein, putative	0.304871	6.74925	0.136053	0.343495
PY17X_1012200	calmodulin, putative	-0.0697239	6.74659	0.804598	0.918463
PY17X_1144100	conserved protein, unknown function	-0.216402	6.74583	0.386119	0.620489
PY17X_0207800	2-C-methyl-D-erythritol 4-phosphate cytidylyltransferase, putative	0.401282	6.74582	0.0688808	0.231355
PY17X_1218600	conserved Plasmodium protein, unknown function	-0.503368	6.74409	0.014583	0.0935572
PY17X_1248900	SURF1 domain-containing protein, putative	-0.353826	6.74384	0.105625	0.296726
PY17X_0938700	ES2 protein, putative	-0.220377	6.73942	0.287493	0.529202
PY17X_1106000	UDP-N-acetylglucosamine transporter, putative	-0.0754072	6.73914	0.704906	0.859429
PY17X_1234100	protein phosphatase, putative	-0.0347871	6.73573	0.905199	0.968635
PY17X_1347000	conserved protein, unknown function	0.0437202	6.73356	0.824591	0.928226
PY17X_1019500	conserved Plasmodium protein, unknown function	-0.0117789	6.73275	0.961053	0.991978
PY17X_0708300	protein transport protein SEC23, putative	0.574948	6.731	0.0248816	0.128861
PY17X_1248800	formin 1, putative	-0.121045	6.72914	0.589786	0.777488
PY17X_0102900	geranylgeranyl transferase type-2 subunit beta, putative	-1.13771	6.72801	0.000592759	0.0135675
PY17X_1131000	TPH domain-containing protein, putative	0.038613	6.72572	0.864858	0.947914
PY17X_0824900	CRAL/TRIO domain-containing protein, putative	-0.0947169	6.72486	0.724526	0.870272
PY17X_1361200	casein kinase II beta chain, putative	0.317829	6.72426	0.216418	0.447812
PY17X_0933400	dolichyl-diphosphooligosaccharide--protein glycosyltransferase subunit STT3, putative	0.29862	6.71855	0.168223	0.388236
PY17X_1349400	conserved Plasmodium protein, unknown function	-0.42352	6.7172	0.0458323	0.183064
PY17X_0836300	protein MAM3, putative	-0.141249	6.71657	0.496287	0.711602
PY17X_1465600	osmiophilic body protein G377, putative	-0.307001	6.70723	0.167834	0.388138
PY17X_1437200	phospholipid-transporting ATPase 2, putative	0.250585	6.69827	0.221634	0.453572
PY17X_1128000	acetyl-CoA synthetase, putative	-0.59559	6.69776	0.0152872	0.095846
PY17X_1214900	Nicalin domain-containing protein	0.602074	6.69727	0.00657122	0.0566494
PY17X_1029500	conserved Plasmodium protein, unknown function	0.145774	6.69702	0.484175	0.703729
PY17X_0106800	WD repeat-containing protein, putative	-0.718467	6.69594	0.00917891	0.070802
PY17X_1223500	prodrug activation and resistance esterase, putative	0.254328	6.69306	0.20267	0.430108
PY17X_0720200	protein SOC1, putative	-0.370902	6.68483	0.0888848	0.269652
PY17X_1416700	pre-mRNA-processing factor 40, putative	-0.683445	6.68385	0.00250982	0.0318578
PY17X_0622800	U3 small nucleolar RNA-associated protein 7, putative	-0.0697997	6.67912	0.758917	0.890056
PY17X_0419300	copper-transporting ATPase, putative	0.498499	6.67813	0.0415898	0.172854
PY17X_1445000	elongator complex protein 3, putative	-0.293354	6.67772	0.191421	0.416688
PY17X_0821300	merozoite organizing protein, putative	-0.57136	6.67515	0.00483552	0.0482154
PY17X_1034500	rhoptry-associated protein 1, putative	0.851223	6.67428	0.00275024	0.0331792
PY17X_1465700	CSC1-like protein, putative	-0.0504408	6.67012	0.815284	0.922524
PY17X_1030100	uracil-DNA glycosylase, putative	-0.223356	6.6699	0.271513	0.511855
PY17X_1317100	conserved protein, unknown function	-0.594721	6.66396	0.0161659	0.0976745
PY17X_0405500	conserved Plasmodium membrane protein, unknown function	-0.110958	6.66382	0.665175	0.831318
PY17X_1228900	GTPase-activating protein, putative	0.123581	6.6638	0.553317	0.753024
PY17X_0613400	HSP40, subfamily A, putative	-0.492328	6.66304	0.035876	0.158775
PY17X_1440500	cAMP-dependent protein kinase regulatory subunit, putative	0.800025	6.66029	0.0143238	0.0926124
PY17X_0312900	DNA-directed RNA polymerase II subunit RPB2, putative	0.372586	6.6581	0.0555853	0.203191
PY17X_0720100	conserved Plasmodium protein, unknown function	-0.020194	6.65105	0.921215	0.977433
PY17X_0513000	60S ribosomal protein L3, putative	0.101878	6.64476	0.629719	0.806549
PY17X_1239800	AFG1-like ATPase, putative	0.388025	6.64418	0.132227	0.338796
PY17X_0912200	conserved Plasmodium protein, unknown function	-0.239881	6.64308	0.340157	0.582121
PY17X_0806300	importin-7, putative	-0.70827	6.64287	0.00347434	0.0389616
PY17X_0405000	EH domain-containing protein, putative	0.565102	6.64245	0.0135375	0.0886363
PY17X_0604400	high mobility group protein B1, putative	-0.651118	6.63931	0.00074275	0.0157615
PY17X_1126900	ATPase, putative	-0.317166	6.63753	0.17382	0.39629
PY17X_0924000	DnaJ protein, putative	-0.442072	6.63727	0.0315504	0.148447
PY17X_0709700	ATP-dependent RNA helicase DHX36, putative	0.0887841	6.63274	0.655985	0.825984
PY17X_1123400	nuclear polyadenylated RNA-binding protein NAB2, putative	-0.232647	6.62858	0.288609	0.530548
PY17X_1223400	lysophospholipase, putative	0.406691	6.62839	0.14002	0.349899
PY17X_0920300	phosphatidylinositol-4-phosphate 5-kinase, putative	-0.181241	6.62643	0.370669	0.606589
PY17X_0714400	chaperone protein ClpB1, putative	0.309416	6.62385	0.140053	0.349899
PY17X_0110300	RNA-binding protein 25, putative	-0.273067	6.62237	0.212516	0.44369
PY17X_0705900	conserved Plasmodium protein, unknown function	-0.67994	6.62235	0.000828329	0.0168021
PY17X_0208400	calcium-transporting ATPase, putative	0.534728	6.62173	0.0068723	0.0581545
PY17X_1209900	protein GPR89, putative	0.115321	6.62059	0.599979	0.784369
PY17X_0712600	rRNA-processing protein FCF1, putative	0.899306	6.61792	0.000223442	0.00730154
PY17X_1360800	40S ribosomal protein S6, putative	0.476896	6.61624	0.0272053	0.135587
PY17X_0109500	conserved Plasmodium protein, unknown function	-0.197901	6.61532	0.347522	0.586689
PY17X_0311400	T-complex protein 1 subunit theta, putative	-0.0451554	6.61523	0.835053	0.932644
PY17X_0314300	ATP synthase subunit alpha, mitochondrial, putative	0.287078	6.61484	0.162072	0.380772
PY17X_0704000	ATP-dependent RNA helicase DBP10, putative	-0.80133	6.61419	0.00254007	0.0320451
PY17X_1020000	transcription factor BTF3, putative	-0.636891	6.61351	0.0150717	0.0950709
PY17X_0611900	GPI mannosyltransferase 1, putative	0.406425	6.6121	0.0608179	0.216952
PY17X_0625500	WD repeat-containing protein, putative	-0.216964	6.61063	0.332661	0.573562
PY17X_1010400	glucose-6-phosphate isomerase, putative	-0.42392	6.61025	0.0656234	0.226291
PY17X_0839100	conserved Plasmodium protein, unknown function	0.790379	6.60931	0.000774971	0.0162319
PY17X_0925500	ribosome biogenesis regulatory protein, putative	0.0490126	6.60544	0.808537	0.919802
PY17X_0823400	PPPDE peptidase, putative	0.949588	6.60082	3.27631e-05	0.00217379
PY17X_0309200	asparagine--tRNA ligase, putative	0.0496223	6.60067	0.806351	0.919196
PY17X_0303400	conserved Plasmodium protein, unknown function	-0.481943	6.59675	0.0261929	0.133152
PY17X_0505500	conserved Plasmodium protein, unknown function	0.401553	6.59563	0.0847881	0.262819
PY17X_1019100	conserved Plasmodium protein, unknown function	0.114432	6.59272	0.679634	0.840253
PY17X_0822800	ATP-dependent DNA helicase Q1, putative	-0.220434	6.59207	0.387455	0.621548
PY17X_0606500	HAD domain ookinete protein, putative	-0.386271	6.58628	0.0509916	0.193873
PY17X_0821900	pre-mRNA-splicing factor ATP-dependent RNA helicase PRP43, putative	-0.460624	6.58419	0.0576218	0.208595
PY17X_0923600	alternative splicing factor SR-MG, putative	0.280026	6.58368	0.246157	0.481379
PY17X_1425000	conserved protein, unknown function	-0.309407	6.58333	0.127663	0.333022
PY17X_0927300	conserved Plasmodium protein, unknown function	-0.292372	6.58046	0.140112	0.349899
PY17X_0106000	conserved Plasmodium protein, unknown function	1.02131	6.57921	0.000110247	0.00456201
PY17X_1402600	AAA domain-containing protein, putative	-0.203511	6.57837	0.340752	0.582657
PY17X_1447500	subpellicular microtubule protein 2, putative	0.535449	6.57763	0.0273532	0.135879
PY17X_1038700	RNA-binding protein, putative	-0.46021	6.57613	0.0707451	0.235513
PY17X_1019000	lipase, putative	-0.9753	6.5711	5.18725e-06	0.000688283
PY17X_1440900	conserved Plasmodium protein, unknown function	0.0383982	6.56631	0.87389	0.952623
PY17X_0517300	phosphatidylinositol N-acetylglucosaminyltransferase subunit A, putative	0.803759	6.56564	0.000298801	0.00909146
PY17X_0939900	essential nuclear protein 1, putative	-0.654753	6.56385	0.00731449	0.0602732
PY17X_0913800	tudor staphylococcal nuclease, putative	0.346457	6.56133	0.147464	0.359578
PY17X_1357000	26S proteasome regulatory subunit RPN3, putative	-0.214683	6.56105	0.29221	0.534295
PY17X_0506400	conserved Plasmodium protein, unknown function	-0.0527572	6.55578	0.835969	0.933223
PY17X_1039600	conserved Plasmodium protein, unknown function	0.16617	6.55303	0.437503	0.663191
PY17X_1466800	thymidylate kinase, putative	-0.259466	6.5528	0.213207	0.444011
PY17X_1452800	ATP synthase subunit beta, mitochondrial, putative	0.201767	6.55131	0.353587	0.590454
PY17X_0315900	pre-mRNA-processing protein 45, putative	-0.169194	6.55097	0.481958	0.701064
PY17X_1016100	serine/threonine protein phosphatase 2A activator, putative	0.11065	6.54915	0.601464	0.785414
PY17X_0419600	ubiquitin specific protease, putative	-0.342964	6.54396	0.130514	0.336268
PY17X_1356900	LMBR1 domain-containing protein, putative	0.0224788	6.5429	0.932125	0.981708
PY17X_0713200	respiratory chain complex 3 associated protein 3, putative	0.420758	6.53822	0.0586665	0.210731
PY17X_0620800	conserved protein, unknown function	0.915406	6.53821	0.00388522	0.0415615
PY17X_0701100	Plasmodium exported protein, unknown function	0.721584	6.53395	0.00141185	0.024238
PY17X_0909600	CID domain-containing protein, putative	-0.575355	6.53367	0.012792	0.0859307
PY17X_0310900	tetratricopeptide repeat protein, putative	-0.227806	6.5297	0.304242	0.544766
PY17X_1359400	RNA lariat debranching enzyme, putative	0.100489	6.52425	0.63769	0.813428
PY17X_0708200	thrombospondin-related protein 1, putative	0.704226	6.5227	0.00636655	0.0556972
PY17X_1212600	inner membrane complex sub-compartment protein 1	1.05825	6.5215	0.00221649	0.0302657
PY17X_1310200	geranylgeranyl transferase type-2 subunit alpha, putative	0.153478	6.52116	0.579633	0.76888
PY17X_0713900	tRNA modification GTPase, putative	0.49498	6.51293	0.0584559	0.210412
PY17X_0926000	bromodomain protein 7, putative	-0.611004	6.50868	0.00659959	0.0566579
PY17X_1333600	potassium channel K2, putative	-0.371517	6.50693	0.0942737	0.27805
PY17X_0809800	cleavage and polyadenylation specificity factor, putative	-0.538665	6.50421	0.01212	0.0838673
PY17X_0805200	protein phosphatase PPM12, putative	0.204897	6.50221	0.387781	0.621712
PY17X_1246100	AP-1/2 complex subunit beta, putative	0.708216	6.50142	0.000833334	0.0168114
PY17X_0828200	patatin-like phospholipase 3, putative	-0.0226842	6.49742	0.909434	0.971409
PY17X_1457500	S-adenosylmethionine mitochondrial carrier protein, putative	-0.761097	6.49649	0.0010106	0.0191828
PY17X_1135200	conserved Plasmodium protein, unknown function	-0.208952	6.49636	0.343826	0.584218
PY17X_1216100	conserved Plasmodium protein, unknown function	-0.658194	6.49142	0.0182802	0.105795
PY17X_0612600	lysine-specific histone demethylase 1, putative	-0.479155	6.48758	0.0225318	0.121719
PY17X_0803900	erythrocyte membrane-associated antigen, putative	-0.372574	6.48661	0.0762197	0.24737
PY17X_0415800	circumsporozoite- and TRAP-related protein, putative	-0.113931	6.48582	0.604767	0.787453
PY17X_1405000	NLI interacting factor-like phosphatase, putative	-0.0138312	6.48186	0.93636	0.982917
PY17X_0937500	protein kinase, putative	-0.0343205	6.48022	0.871633	0.950915
PY17X_1036700	AP2 domain transcription factor AP2-G2, putative	-0.0451506	6.47938	0.840523	0.935975
PY17X_1369200	N6-adenine-specific methylase, putative	0.165684	6.47782	0.448414	0.674006
PY17X_1456700	conserved Plasmodium protein, unknown function	0.310117	6.47681	0.130862	0.33634
PY17X_1117600	conserved Plasmodium protein, unknown function	-0.303304	6.47489	0.173269	0.395471
PY17X_1446200	conserved protein, unknown function	-0.145619	6.4713	0.504447	0.716254
PY17X_1108700	6-cysteine protein P38, putative	-0.428606	6.46632	0.0905822	0.272207
PY17X_1015900	acid phosphatase, putative	-0.452353	6.46602	0.0804326	0.253776
PY17X_1453750	conserved Plasmodium protein, unknown function	0.7782	6.46516	0.00088921	0.0175493
PY17X_1356400	conserved Plasmodium protein, unknown function	-0.686427	6.46433	0.0060531	0.0545702
PY17X_0704100	conserved Plasmodium protein, unknown function	-0.334973	6.46393	0.0983979	0.28458
PY17X_1028700	conserved protein, unknown function	-0.595166	6.46191	0.0391619	0.167582
PY17X_1349900	conserved Plasmodium protein, unknown function	-0.1314	6.46123	0.549929	0.750777
PY17X_0917400	amino acid transporter, putative	0.410348	6.46085	0.241348	0.476252
PY17X_0611200	conserved Plasmodium protein, unknown function	0.197313	6.46044	0.372951	0.609026
PY17X_1125400	sphingomyelin synthase 2, putative	-0.185909	6.45953	0.425048	0.653604
PY17X_1236600	cyclin, putative	1.60063	6.45399	9.66952e-09	5.63029e-06
PY17X_0406300	DNA-(apurinic or apyrimidinic site) endonuclease, putative	0.345816	6.45025	0.11646	0.314824
PY17X_1033400	conserved Plasmodium protein, unknown function	-0.310453	6.44782	0.172256	0.394463
PY17X_0410900	phosphoglycerate mutase, putative	0.00328648	6.44663	1	1
PY17X_1328800	40S ribosomal protein S28e, putative	-0.492448	6.4442	0.0222483	0.12066
PY17X_1125500	conserved Plasmodium protein, unknown function	-0.384247	6.44228	0.0955446	0.279172
PY17X_1207600	DNA/RNA-binding protein Alba 3, putative	-0.680888	6.44228	0.00934587	0.0714847
PY17X_0302100	protein MAK16, putative	-0.286171	6.43946	0.176894	0.399775
PY17X_1318800	E3 SUMO-protein ligase NSE2, putative	-0.0818353	6.43714	0.712533	0.862375
PY17X_0924900	mitochondrial import inner membrane translocase subunit TIM44, putative	-0.253024	6.4365	0.312465	0.554124
PY17X_0902500	serine/threonine protein kinase, putative	-0.172496	6.43522	0.41942	0.648323
PY17X_1306600	thioredoxin peroxidase, putative	-0.44229	6.43084	0.0421038	0.173471
PY17X_0924600	kelch domain-containing protein, putative	0.11439	6.43014	0.610237	0.792083
PY17X_1130800	deubiquitinating enzyme MINDY, putative	-0.102994	6.42246	0.632826	0.809342
PY17X_1439100	heptatricopeptide repeat-containing protein, putative	0.397423	6.42119	0.178795	0.401617
PY17X_1206900	regulator of nonsense transcripts 1, putative	0.119505	6.41772	0.57149	0.764202
PY17X_1314600	40S ribosomal protein S5, putative	-0.14413	6.41527	0.520693	0.729028
PY17X_1235600	FACT complex subunit SPT16, putative	-0.0542447	6.41172	0.791898	0.910854
PY17X_0210300	StAR-related lipid transfer protein, putative	0.0950502	6.41012	0.643716	0.818341
PY17X_1455900	protein kinase 2	0.658499	6.40755	0.002672	0.0326929
PY17X_1016600	conserved Plasmodium protein, unknown function	-0.377017	6.40735	0.0900645	0.271242
PY17X_0818800	conserved Plasmodium protein, unknown function	-0.0309402	6.40671	0.918738	0.976222
PY17X_1328000	conserved Plasmodium protein, unknown function	-0.0828013	6.40568	0.676727	0.83866
PY17X_1143300	DIP13 homolog, putative	-0.241238	6.40344	0.23601	0.469679
PY17X_1222500	heat shock protein 110, putative	0.0960111	6.40316	0.662959	0.829892
PY17X_1144200	suppressor of kinetochore protein 1, putative	-0.561408	6.4008	0.0159793	0.0973943
PY17X_0522800	serine/threonine protein kinase RIO2, putative	-0.214264	6.40011	0.336676	0.578076
PY17X_1238800	CDC73 domain-containing protein, putative	-0.588824	6.3974	0.00531871	0.0512471
PY17X_1015000	large subunit GTPase 1, putative	0.296098	6.39286	0.234761	0.467939
PY17X_0715000	ribosome assembly protein RRB1, putative	-0.145164	6.39021	0.522106	0.730384
PY17X_1119300	FPL domain-containing protein, putative	-0.637956	6.38937	0.00162121	0.0258021
PY17X_1366900	conserved Plasmodium protein, unknown function	-0.275761	6.38836	0.230949	0.463848
PY17X_1015100	PhIL1 interacting protein PIP2, putative	0.406371	6.38595	0.043136	0.176116
PY17X_0109200	nucleoporin NUP637, putative	-0.165134	6.38585	0.428703	0.656463
PY17X_1003700	conserved Plasmodium protein, unknown function	-0.241711	6.38247	0.351196	0.588014
PY17X_0931900	heat shock protein 90, putative	0.143876	6.37973	0.475558	0.696314
PY17X_1229200	tRNA pseudouridine synthase, putative	-0.231515	6.37761	0.251723	0.488799
PY17X_1031600	iron-sulfur cluster assembly protein SufC, putative	-0.287538	6.37716	0.152789	0.36681
PY17X_0718900	small GTP-binding protein sar1, putative	0.200792	6.37542	0.324229	0.564779
PY17X_1367300	E1-E2 ATPase, putative	-0.392166	6.37411	0.05014	0.192646
PY17X_1412750	apical ring associated protein 1, putative	-0.0869335	6.37286	0.70935	0.860284
PY17X_0829100	conserved Plasmodium protein, unknown function	0.244048	6.371	0.31845	0.560209
PY17X_1116400	gamete egress protein GEP, putative	-0.0456294	6.36824	0.831411	0.931051
PY17X_0927200	calcium-dependent protein kinase 7	0.194564	6.36623	0.351796	0.58865
PY17X_0605500	conserved Plasmodium protein, unknown function	0.459459	6.36393	0.108638	0.301218
PY17X_0713500	histidine triad nucleotide-binding protein 1, putative	1.09837	6.36264	0.000187783	0.00631675
PY17X_0606300	conserved protein, unknown function	0.353815	6.3607	0.137533	0.345966
PY17X_1010300	conserved Plasmodium protein, unknown function	-0.687276	6.35636	0.00156095	0.0251331
PY17X_1334000	40S ribosomal protein S3, putative	-0.189779	6.35497	0.383465	0.618145
PY17X_1105800	trafficking protein particle complex subunit 8, putative	-0.861505	6.35368	0.00019645	0.00650328
PY17X_0806800	conserved Plasmodium protein, unknown function	-0.159085	6.35359	0.425385	0.653791
PY17X_0818700	protein KIC3, putative	0.500761	6.35077	0.0369093	0.161279
PY17X_1307500	vesicle-associated membrane protein, putative	-0.666327	6.3505	0.00353917	0.0394746
PY17X_0510800	dynein, putative	0.66008	6.35037	0.00380528	0.0412928
PY17X_0619800	60S ribosomal protein L11a, putative	0.537456	6.35013	0.0116272	0.0815478
PY17X_1314000	pyruvate dehydrogenase E1 component subunit beta, putative	-0.174589	6.34824	0.403599	0.635014
PY17X_0827900	CFAP298 domain-containing protein, putative	-0.301409	6.34797	0.177223	0.400082
PY17X_1336700	splicing factor U2AF large subunit, putative	0.244647	6.34416	0.256556	0.495162
PY17X_0209600	conserved Plasmodium protein, unknown function	0.416393	6.34381	0.052111	0.196389
PY17X_1333500	conserved protein, unknown function	-0.420419	6.34124	0.0746721	0.244457
PY17X_1109800	structural maintenance of chromosomes protein 4, putative	-0.274834	6.33895	0.246103	0.481379
PY17X_0943500	conserved Plasmodium protein, unknown function	-0.420817	6.33669	0.0660409	0.226974
PY17X_1235000	AP2 domain transcription factor AP2-O2	0.086461	6.33665	0.708288	0.860284
PY17X_0614000	conserved Plasmodium protein, unknown function	0.695311	6.33633	0.00880373	0.0687355
PY17X_1236000	doublecortin domain-containing protein, putative	-0.537047	6.3332	0.0416202	0.172854
PY17X_0913200	subtilisin-like protease 2, putative	-0.542233	6.33187	0.0155693	0.0959545
PY17X_1246300	conserved protein, unknown function	0.0865765	6.32903	0.676927	0.83866
PY17X_0603500	conserved protein, unknown function	0.266852	6.32706	0.284778	0.525651
PY17X_0520500	conserved Plasmodium protein, unknown function	0.501482	6.32323	0.0412381	0.172193
PY17X_0616400	RNA-binding protein, putative	-0.221397	6.32297	0.297117	0.540484
PY17X_1230900	serine/threonine protein phosphatase 2B catalytic subunit A, putative	0.326973	6.31956	0.126191	0.330701
PY17X_1028200	prefoldin subunit 2, putative	-0.139499	6.31871	0.516676	0.727121
PY17X_1027600	H/ACA ribonucleoprotein complex subunit 4, putative	-0.505603	6.31718	0.019051	0.108886
PY17X_1434500	male development gene 1, putative	-0.177506	6.31452	0.495027	0.710763
PY17X_1362500	VPS13 domain-containing protein, putative	-0.216914	6.31081	0.366797	0.60321
PY17X_0935000	cyclin-dependent-like kinase CLK3, putative	-0.564364	6.30865	0.00559057	0.0528168
PY17X_0604800	TBCC domain-containing protein, putative	-0.278624	6.30634	0.222076	0.454028
PY17X_1339100	inorganic anion antiporter, putative	-0.593304	6.30444	0.0126064	0.0855172
PY17X_1035400	conserved Plasmodium protein, unknown function	-0.459918	6.29974	0.0787851	0.250779
PY17X_0721100	dynein regulatory complex protein, putative	0.576423	6.29732	0.00495636	0.0489485
PY17X_0702000	conserved Plasmodium protein, unknown function	-0.636703	6.29627	0.0106665	0.0772517
PY17X_1449800	conserved Plasmodium protein, unknown function	-0.0471814	6.29217	0.82742	0.929624
PY17X_0701700	U6 snRNA-associated Sm-like protein LSm8, putative	-0.267605	6.28834	0.197299	0.423018
PY17X_1449000	asparagine-rich protein, putative	-0.0975335	6.2883	0.65814	0.827022
PY17X_0301800	conserved protein, unknown function	-0.583379	6.28794	0.0677827	0.229529
PY17X_1111000	stripes inner membrane complex protein, putative	0.02951	6.28636	0.883181	0.95814
PY17X_0825400	conserved Plasmodium protein, unknown function	-0.276282	6.28617	0.22806	0.460797
PY17X_1128400	eukaryotic translation initiation factor 2-alpha kinase, putative	0.0493828	6.2821	0.870053	0.950915
PY17X_1446000	WD repeat-containing protein, putative	0.322321	6.28144	0.189973	0.41549
PY17X_1350100	DnaJ protein, putative	0.0437688	6.27981	0.856589	0.944714
PY17X_0834900	regulator of chromosome condensation, putative	0.637928	6.276	0.0118826	0.0829174
PY17X_1016500	ribosomal protein L15, mitochondrial, putative	0.191721	6.27502	0.358565	0.594925
PY17X_1235100	60S ribosomal protein L2, putative	-0.0451798	6.27463	0.873174	0.952094
PY17X_0416900	inorganic pyrophosphatase, putative	-0.205807	6.2666	0.346696	0.58644
PY17X_1004300	protein CERLI2, putative	0.806276	6.25677	0.00508622	0.0498739
PY17X_1467300	conserved Plasmodium protein, unknown function	-0.511416	6.25377	0.0342408	0.154889
PY17X_0702100	conserved protein, unknown function	-0.199391	6.25344	0.428811	0.656463
PY17X_1008200	protein SOF1, putative	-0.50639	6.25337	0.0335309	0.153965
PY17X_1018200	leucine-rich repeat protein	0.384287	6.2515	0.159541	0.37768
PY17X_1450300	conserved protein, unknown function	0.271185	6.25029	0.211471	0.442073
PY17X_0311600	ribosomal protein L13, mitochondrial, putative	0.000943355	6.24605	1	1
PY17X_1442500	isoleucine--tRNA ligase, putative	-0.233759	6.24477	0.298658	0.541327
PY17X_1119700	cell division cycle protein 48 homologue, putative	0.16539	6.24431	0.423584	0.652374
PY17X_0502900	conserved Plasmodium protein, unknown function	-0.468413	6.24354	0.0260864	0.132774
PY17X_1146000	DNA repair endonuclease XPF, putative	-0.00120556	6.24189	1	1
PY17X_1002500	ubiquitin-specific protease, putative	-0.468114	6.24088	0.0460788	0.183517
PY17X_0109700	conserved Plasmodium protein, unknown function	-0.281198	6.23917	0.299635	0.541411
PY17X_0519700	conserved protein, unknown function	-0.389469	6.23524	0.143946	0.355392
PY17X_0917700	T-complex protein 1 subunit alpha, putative	0.821906	6.23508	0.0021988	0.030128
PY17X_1448800	pre-mRNA-splicing factor ATP-dependent RNA helicase PRP2, putative	-0.289188	6.23076	0.187154	0.412816
PY17X_1108900	ceramide synthase CERS1, putative	0.023055	6.22963	0.90592	0.969156
PY17X_1030700	serine/threonine protein phosphatase PP1, putative	0.54803	6.22705	0.00709603	0.0595235
PY17X_1109200	ND6 protein, putative	-0.227836	6.22385	0.278239	0.518394
PY17X_0303000	5'-3' exonuclease, putative	-0.128611	6.22143	0.565772	0.759877
PY17X_0929300	palmitoyltransferase DHHC3, putative	0.830013	6.21983	0.00416963	0.0435705
PY17X_0205900	LCCL domain-containing protein, putative	0.442869	6.21896	0.129132	0.334251
PY17X_0409300	conserved protein, unknown function	-0.325901	6.21849	0.166933	0.387576
PY17X_0103800	trophozoite exported protein 1, putative	-0.544615	6.21784	0.00957171	0.0725416
PY17X_0706600	GTP-binding protein Obg2, putative	-0.727039	6.21672	0.00097378	0.0188294
PY17X_0920500	RNA cytosine C(5)-methyltransferase, putative	-0.216239	6.2139	0.332887	0.573713
PY17X_0825000	inosine-5'-monophosphate dehydrogenase, putative	0.0815902	6.21138	0.682619	0.841429
PY17X_1031700	30S ribosomal protein S9, putative	-0.0559089	6.21048	0.802063	0.916834
PY17X_0207900	ras-related protein Rab-5C, putative	0.930578	6.20994	0.000224093	0.00730154
PY17X_0824200	elongation of fatty acids protein, putative	-0.748841	6.2094	0.000351885	0.00977249
PY17X_0618200	conserved Plasmodium protein, unknown function	0.479704	6.20748	0.033261	0.153097
PY17X_0903200	conserved Plasmodium protein, unknown function	-0.272142	6.20681	0.206836	0.43601
PY17X_1439800	endoplasmin, putative	0.850377	6.20629	0.0161995	0.0976745
PY17X_1207300	conserved protein, unknown function	0.27396	6.20505	0.196485	0.422147
PY17X_1249000	conserved Plasmodium protein, unknown function	0.165507	6.20454	0.535573	0.740709
PY17X_1324800	MA3 domain-containing protein, putative	-0.229348	6.20328	0.272336	0.512398
PY17X_0719400	LETM1-like protein, putative	0.395774	6.1998	0.0662354	0.227454
PY17X_1442600	DNA-binding protein, putative	-0.484368	6.19651	0.0443718	0.179487
PY17X_1124200	ribonuclease H2 subunit A, putative	1.02353	6.19582	1.70401e-06	0.000352948
PY17X_1110500	phosphatidylinositol 4-kinase beta, putative	-0.00241455	6.19164	1	1
PY17X_1118600	ribosomal protein L27a, putative	0.0100194	6.1915	0.976422	1
PY17X_0940900	endoplasmic reticulum-resident calcium binding protein, putative	0.773305	6.19051	0.011446	0.0810456
PY17X_0409800	aurora-related kinase ARK2, putative	0.237305	6.1864	0.263231	0.502962
PY17X_0712200	U3 small nucleolar ribonucleoprotein protein IMP4, putative	-0.384624	6.18551	0.153036	0.36681
PY17X_1122100	nascent polypeptide-associated complex subunit alpha, putative	-0.250277	6.18336	0.25392	0.49168
PY17X_1313400	conserved Plasmodium protein, unknown function	0.961369	6.18319	0.00618091	0.0547593
PY17X_1028300	lysine--tRNA ligase, putative	0.599253	6.17728	0.0439871	0.1788
PY17X_1238000	EELM2 domain-containing protein, putative	-0.232932	6.17609	0.339738	0.581645
PY17X_0907500	conserved Plasmodium protein, unknown function	-0.0129948	6.1759	0.951261	0.988528
PY17X_1408600	conserved Plasmodium protein, unknown function	-0.0431681	6.17583	0.851629	0.941779
PY17X_1322800	conserved protein, unknown function	0.280469	6.17526	0.218434	0.449521
PY17X_1249900	reticulocyte binding protein, putative	0.488937	6.17298	0.101721	0.28969
PY17X_1351800	Qa-SNARE protein, putative	-0.115296	6.17127	0.595921	0.78085
PY17X_0406200	protein dopey homolog, putative	-0.0189174	6.17125	0.942393	0.984505
PY17X_0211900	conserved Plasmodium protein, unknown function	-0.0242449	6.17025	0.935045	0.982271
PY17X_1138300	E3 SUMO-protein ligase PIAS, putative	-0.132563	6.16243	0.536938	0.741106
PY17X_0837200	CSTF domain-containing protein, putative	0.303536	6.16234	0.222736	0.454254
PY17X_1315900	conserved protein, unknown function	-0.12111	6.15972	0.578137	0.768003
PY17X_1425500	60S ribosomal protein L13-2, putative	0.0934516	6.159	0.654173	0.824792
PY17X_1325500	yoelipain-1	-0.44726	6.15633	0.0357032	0.158689
PY17X_1231300	cyclin-like protein, putative	-0.332071	6.15606	0.106509	0.297828
PY17X_1110300	asparagine--tRNA ligase, putative	0.486662	6.15567	0.0262493	0.133276
PY17X_1346500	conserved Plasmodium protein, unknown function	0.0105923	6.15398	0.967346	0.996134
PY17X_1008400	chaperone protein DnaJ, putative	-0.601033	6.15343	0.0437816	0.17814
PY17X_1136800	conserved Plasmodium protein, unknown function	-0.956387	6.14918	0.000809872	0.0165903
PY17X_1017500	heme/steroid binding domain containing protein, putative	-0.749328	6.14636	0.0129841	0.0867033
PY17X_1319400	ribosome biogenesis protein TSR1, putative	-0.475659	6.14254	0.0382419	0.164667
PY17X_0312800	Golgi to ER traffic protein 2, putative	-0.0788822	6.13955	0.704706	0.859429
PY17X_0411400	conserved Plasmodium protein, unknown function	-0.403575	6.13635	0.0676507	0.229529
PY17X_1434400	conserved Plasmodium protein, unknown function	0.400112	6.13495	0.0626977	0.22024
PY17X_0608800	conserved Plasmodium protein, unknown function	-0.330305	6.13431	0.159542	0.37768
PY17X_1102400	skeleton-binding protein 1, putative	0.0188074	6.13422	0.921587	0.977577
PY17X_1227200	conserved Plasmodium protein, unknown function	0.364642	6.13272	0.0915665	0.273936
PY17X_0310300	arginyl-tRNA--protein transferase, putative	-0.0623848	6.13001	0.765857	0.893968
PY17X_0306100	histidine phosphatase, putative	0.474311	6.12764	0.0297337	0.143365
PY17X_0204400	chromatin assembly factor 1 subunit C, putative	0.373224	6.12734	0.0916197	0.273936
PY17X_1231400	periodic tryptophan protein 2, putative	-0.427194	6.1272	0.078379	0.250064
PY17X_0524200	40S ribosomal protein S19, putative	-0.219682	6.12534	0.282168	0.523226
PY17X_1370400	conserved protein, unknown function	-0.215692	6.12509	0.349293	0.587646
PY17X_1117800	AP-2 complex subunit alpha, putative	-0.234862	6.12405	0.264999	0.50451
PY17X_1012900	DNA topoisomerase 2, putative	0.255886	6.12382	0.27058	0.510793
PY17X_0831900	cytochrome c oxidase subunit 5B, putative	0.0429717	6.11791	0.854229	0.943368
PY17X_0816800	SAP domain-containing protein, putative	0.0494485	6.11553	0.837243	0.933649
PY17X_1435400	conserved protein, unknown function	0.0692602	6.11448	0.769705	0.895177
PY17X_0108200	conserved Plasmodium protein, unknown function	0.12166	6.11156	0.562295	0.758896
PY17X_1028900	metacaspase-3, putative	0.0849326	6.11076	0.764862	0.893311
PY17X_1116100	phosphatidylinositol 3-kinase, putative	0.256203	6.10805	0.233329	0.465534
PY17X_1114200	GTP-binding protein YihA1, putative	-0.650243	6.10366	0.0064744	0.0561534
PY17X_0611400	general transcription factor 3C polypeptide 5, putative	0.398894	6.10235	0.0656825	0.226307
PY17X_0910900	AAA family ATPase, putative	0.792954	6.09927	0.00036086	0.00990623
PY17X_0211200	conserved protein, unknown function	-0.300639	6.09891	0.192887	0.418241
PY17X_1329400	valine--tRNA ligase, putative	1.01176	6.09669	0.000234505	0.00746449
PY17X_0302600	translocation protein SEC66, putative	-0.348559	6.09644	0.10874	0.301218
PY17X_1021900	conserved Plasmodium protein, unknown function	0.139943	6.09428	0.497937	0.712716
PY17X_1029600	conserved Plasmodium protein, unknown function	-0.287507	6.09288	0.202029	0.429818
PY17X_1215400	conserved Plasmodium protein, unknown function	0.302226	6.09159	0.293535	0.535323
PY17X_1022000	serine/threonine protein phosphatase 7, putative	-0.494125	6.08626	0.0840578	0.261724
PY17X_0826900	pre-mRNA-splicing factor 18, putative	0.537632	6.08096	0.0339465	0.154624
PY17X_0505400	flagellar outer arm dynein-associated protein, putative	1.35998	6.07778	1.78413e-05	0.00150668
PY17X_1228300	conserved Plasmodium protein, unknown function	-0.671301	6.07163	0.0129423	0.0866592
PY17X_1244100	conserved Plasmodium protein, unknown function	0.908095	6.06878	0.00108937	0.0201242
PY17X_0113400	AP-3 complex subunit beta, putative	-0.242656	6.06805	0.350216	0.587646
PY17X_1236500	proteasome subunit beta type-1, putative	-0.140594	6.06666	0.575337	0.765759
PY17X_0819000	major facilitator superfamily-related transporter, putative	-0.683159	6.0649	0.00315106	0.0362196
PY17X_1309500	vacuolar protein sorting-associated protein 60, putative	-0.672776	6.06291	0.00441901	0.0456006
PY17X_0930900	conserved protein, unknown function	0.281167	6.06087	0.187386	0.413048
PY17X_1245000	DNA replication licensing factor MCM3, putative	-0.0510413	6.05935	0.858169	0.945708
PY17X_1238900	conserved protein, unknown function	-0.501611	6.05822	0.0424175	0.174303
PY17X_0918300	conserved Plasmodium protein, unknown function	1.03681	6.05417	0.00294735	0.0347468
PY17X_0714700	male gamete fusion factor HAP2P, putative	0.571954	6.05342	0.0178188	0.103709
PY17X_0410500	conserved Plasmodium protein, unknown function	-0.122231	6.05137	0.589739	0.777488
PY17X_1247700	conserved Plasmodium protein, unknown function	0.20383	6.0458	0.376217	0.612908
PY17X_1038800	ribosome biogenesis protein BOP1, putative	-0.67147	6.04323	0.00240808	0.0313515
PY17X_0713600	phosphatase, putative	0.591231	6.04301	0.0408206	0.172012
PY17X_0412900	glycogen synthase kinase-3 beta, putative	0.973531	6.03733	2.1028e-05	0.00172517
PY17X_0920000	major facilitator superfamily-related transporter, putative	-0.656974	6.03303	0.00247807	0.0317098
PY17X_1317900	E3 ubiquitin-protein ligase ZNF598, putative	0.414092	6.02817	0.121763	0.322457
PY17X_0503600	peptidase, putative	0.364656	6.02658	0.230504	0.463522
PY17X_0940800	heat shock protein J2, putative	0.293378	6.02424	0.26647	0.506166
PY17X_0911000	AP2 domain transcription factor AP2-G5, putative	-0.439949	6.02112	0.0405749	0.1715
PY17X_1125000	N-acetylglucosaminyl-phosphatidylinositol de-N-acetylase, putative	-0.23612	6.02079	0.384155	0.618775
PY17X_1366700	step II splicing factor, putative	-0.250075	6.02064	0.342748	0.584014
PY17X_0804500	basal complex transmembrane protein 2, putative	0.455599	6.00951	0.14218	0.351987
PY17X_0316900	Plasmodium exported protein, unknown function	-0.0889262	6.00946	0.695646	0.852157
PY17X_0209400	cyclase-associated protein, putative	0.67675	6.00861	0.00619318	0.0547593
PY17X_1136400	zinc finger protein, putative	0.374591	6.00789	0.241842	0.476545
PY17X_1436200	symplekin domain-containing protein, putative	-0.634941	6.00786	0.00843143	0.0667098
PY17X_1005800	ribosomal protein L25, putative	0.860249	6.00728	0.000399112	0.010387
PY17X_1237200	histone RNA hairpin-binding protein, putative	0.81313	6.0071	0.000990523	0.0190641
PY17X_0944000	40S ribosomal protein S4, putative	0.112122	6.00679	0.61122	0.792633
PY17X_0610400	cGMP-specific 3',5'-cyclic phosphodiesterase alpha, putative	-0.251128	6.00676	0.261232	0.499989
PY17X_0113700	AP2 domain transcription factor, putative	0.260996	6.00651	0.263867	0.503292
PY17X_1228800	alpha/beta hydrolase, putative	1.42782	6.0061	6.15957e-06	0.000749656
PY17X_1340100	histone deacetylase, putative	-0.449525	6.0046	0.0503634	0.192966
PY17X_1349200	AMP deaminase, putative	0.234326	6.00409	0.352456	0.589279
PY17X_1358700	ABC transporter B family member 5, putative	-0.516964	6.00388	0.0294209	0.14251
PY17X_0932200	DNA mismatch repair protein MLH, putative	-0.149805	5.9975	0.587205	0.775568
PY17X_1434200	glycerol-3-phosphate dehydrogenase [NAD(+)], putative	0.326417	5.99377	0.141196	0.350841
PY17X_1362100	DNA repair protein RAD5, putative	0.0169319	5.98998	0.965369	0.995191
PY17X_1104000	cell division control protein 6, putative	0.12121	5.98993	0.602061	0.785414
PY17X_1452900	peptidase, putative	-0.081353	5.98664	0.722841	0.87009
PY17X_0102400	zinc finger protein, putative	-1.14791	5.98641	8.56561e-06	0.000949379
PY17X_0902900	conserved Plasmodium protein, unknown function	-0.0102701	5.98277	1	1
PY17X_1244200	ADP-ribosylation factor GTPase-activating protein 2, putative	-0.112769	5.9817	0.603156	0.786345
PY17X_0818400	conserved Plasmodium protein, unknown function	-0.254721	5.97906	0.27235	0.512398
PY17X_0938900	actin-like protein, putative	1.04342	5.97875	5.27714e-05	0.00279959
PY17X_1132100	conserved Plasmodium protein, unknown function	0.0146099	5.97732	0.982406	1
PY17X_0103400	SDE2 domain-containing protein, putative	-0.687736	5.97664	0.0104016	0.0757336
PY17X_1346200	RNA-binding protein, putative	-0.176813	5.97071	0.459959	0.682924
PY17X_0609300	acyl carrier protein, mitochondrial, putative	-0.200978	5.97017	0.352962	0.589647
PY17X_0214200	alpha/beta hydrolase, putative	0.631173	5.96539	0.00763991	0.0617162
PY17X_1461300	conserved Plasmodium protein, unknown function	0.616952	5.96492	0.0129908	0.0867033
PY17X_0307400	ATP-dependent RNA helicase UAP56, putative	0.545795	5.96025	0.00919871	0.070802
PY17X_0211000	conserved Plasmodium protein, unknown function	0.0423084	5.95893	0.829712	0.931036
PY17X_1332600	conserved Plasmodium protein, unknown function	-0.202657	5.95581	0.345703	0.585098
PY17X_1341500	conserved Plasmodium protein, unknown function	0.395483	5.95444	0.105813	0.296849
PY17X_0211800	DNA mismatch repair protein PMS1, putative	-0.175111	5.9523	0.542223	0.744926
PY17X_1106100	conserved protein, unknown function	0.0660666	5.95139	0.768717	0.894531
PY17X_1029700	Btz domain-containing protein, putative	0.707311	5.9404	0.000881502	0.0175493
PY17X_1024200	mannose-1-phosphate guanyltransferase, putative	0.448232	5.93826	0.0566671	0.206053
PY17X_1121400	tetratricopeptide repeat protein, putative	0.517111	5.93809	0.06553	0.226158
PY17X_1139400	cytochrome c oxidase subunit ApiCOX24, putative	0.236946	5.93798	0.285708	0.526853
PY17X_0936600	conserved Plasmodium protein, unknown function	0.683069	5.93794	0.0530647	0.197643
PY17X_0905600	conserved Plasmodium protein, unknown function	-0.208872	5.93493	0.3598	0.596496
PY17X_0916100	RNA (uracil-5-)methyltransferase, putative	-0.905245	5.93443	0.00803667	0.0642003
PY17X_0818000	conserved protein, unknown function	-0.132916	5.93129	0.572691	0.765015
PY17X_0506000	N-acetyltransferase, GNAT family, putative	-0.501941	5.92863	0.0685093	0.230608
PY17X_0838800	conserved Plasmodium protein, unknown function	0.252785	5.92189	0.243469	0.478156
PY17X_1104300	protein kinase, putative	0.59521	5.92027	0.042799	0.175434
PY17X_1336500	derlin-1, putative	0.136244	5.91856	0.599656	0.784369
PY17X_1419600	conserved protein, unknown function	-0.147578	5.91717	0.501947	0.714993
PY17X_0711200	tetratricopeptide repeat protein, putative	-0.621276	5.91302	0.00240932	0.0313515
PY17X_0311100	conserved protein, unknown function	-0.754622	5.91284	0.000585398	0.0135328
PY17X_0516600	protein phosphatase inhibitor 3, putative	-0.161458	5.91221	0.511036	0.721753
PY17X_1013600	HP12 protein homolog, putative	-0.664973	5.91121	0.00181239	0.0269773
PY17X_0716100	ubiquitin carboxyl-terminal hydrolase 13, putative	0.596866	5.91071	0.00922667	0.0708348
PY17X_0837300	conserved Plasmodium protein, unknown function	0.158638	5.91032	0.564568	0.759877
PY17X_0942600	pseudo-tyrosine kinase-like protein, putative	-0.0136203	5.90998	0.981075	1
PY17X_1006300	transcription factor, putative	0.147624	5.90649	0.476302	0.696448
PY17X_0621900	secreted ookinete protein, putative	0.289445	5.9061	0.20962	0.439913
PY17X_0830400	protein kinase, putative	0.103999	5.90512	0.646391	0.820984
PY17X_0938200	conserved Plasmodium protein, unknown function	0.695425	5.90497	0.0759702	0.246948
PY17X_1102700	chromatin assembly factor 1 subunit A, putative	-0.110934	5.90492	0.660244	0.828808
PY17X_0518800	ubiquitin-conjugating enzyme E2, putative	-0.0878208	5.90239	0.735635	0.876439
PY17X_1321300	glucose-6-phosphate dehydrogenase-6-phosphogluconolactonase, putative	-0.51146	5.8992	0.077945	0.249255
PY17X_1433900	serpentine receptor 10, putative	-0.512946	5.89613	0.0191359	0.109217
PY17X_1240300	18S rRNA (guanine-N(7))-methyltransferase, putative	-0.350271	5.89479	0.105222	0.296211
PY17X_1443000	conserved Plasmodium protein, unknown function	-0.450492	5.89275	0.0953392	0.279172
PY17X_1367500	conserved Plasmodium protein, unknown function	0.533317	5.89089	0.033385	0.153497
PY17X_1008000	conserved Plasmodium protein, unknown function	0.54335	5.88867	0.0194248	0.110109
PY17X_1039000	ribonucleoside-diphosphate reductase small chain, putative	-0.14324	5.88698	0.538201	0.741617
PY17X_1367700	glutamate--tRNA ligase, putative	0.782572	5.886	0.000459271	0.0115882
PY17X_0208200	conserved Plasmodium protein, unknown function	0.496515	5.88491	0.0265988	0.134719
PY17X_0301600	conserved Plasmodium protein, unknown function	-0.0773507	5.88353	0.735802	0.876439
PY17X_1433100	SUN domain-containing protein, putative	-0.237129	5.88271	0.32408	0.564779
PY17X_1246000	proteasome maturation factor UMP1, putative	0.501566	5.87966	0.0410706	0.172121
PY17X_0407000	FAD-dependent glycerol-3-phosphate dehydrogenase, putative	0.229025	5.87857	0.314804	0.557096
PY17X_0306300	ribosome-recycling factor, putative	0.506925	5.87809	0.044511	0.179694
PY17X_1305300	splicing factor 3A subunit 1, putative	-0.13279	5.87653	0.611805	0.792875
PY17X_1369000	conserved Plasmodium protein, unknown function	0.0622317	5.87628	0.761332	0.891957
PY17X_0924100	40S ribosomal protein S18, putative	0.0615326	5.8757	0.776625	0.900946
PY17X_0829700	zinc binding protein (Yippee), putative	-0.306834	5.87169	0.231704	0.464291
PY17X_1137500	ADP-ribosylation factor, putative	-0.167867	5.87158	0.457623	0.680677
PY17X_0810800	40S ribosomal protein S11, putative	0.450219	5.87103	0.0407689	0.171969
PY17X_0903100	COX2 transmembrane domain-containing protein, putative	-0.296542	5.8682	0.178346	0.401084
PY17X_1345600	conserved Plasmodium protein, unknown function	-0.415461	5.86796	0.0543127	0.200658
PY17X_1370900	nucleoporin NUP176, putative	-0.843315	5.86427	0.000327574	0.00956565
PY17X_1332200	conserved Plasmodium protein, unknown function	-1.05052	5.85968	1.00758e-06	0.00023163
PY17X_1140100	conserved Plasmodium protein, unknown function	-0.497223	5.85873	0.0288962	0.140343
PY17X_1010100	translocon component PTEX150, putative	-0.105487	5.85667	0.618973	0.797468
PY17X_0814700	conserved Plasmodium protein, unknown function	0.15408	5.85536	0.460953	0.68391
PY17X_1453200	clustered-asparagine-rich protein, putative	0.185916	5.85039	0.406833	0.63817
PY17X_1105700	MMS19-like protein, putative	-0.0890964	5.84924	0.692003	0.849509
PY17X_0502400	rhoptry neck protein 12	0.761786	5.84848	0.0353375	0.157912
PY17X_1104500	60S ribosomal protein L31, putative	0.23766	5.84831	0.257182	0.495799
PY17X_0623100	conserved protein, unknown function	0.605489	5.84723	0.0121472	0.0838942
PY17X_1352400	DNA-(apurinic or apyrimidinic site) lyase 1, putative	-0.243386	5.8454	0.244324	0.479608
PY17X_0412300	ATP synthase F0 subunit d-like protein, putative	-0.285171	5.84328	0.242482	0.476897
PY17X_0313200	SNF2-like chromatin remodeling ATPase, putative	-0.162939	5.84234	0.540127	0.743529
PY17X_1424500	heptatricopeptide repeat and RAP domain-containing protein, putative	-0.257185	5.84109	0.268152	0.508297
PY17X_0936200	ubiquitin domain-containing protein DSK2, putative	-0.594143	5.83588	0.010814	0.0778231
PY17X_1336000	WD repeat-containing protein, putative	-0.247598	5.82936	0.266996	0.506519
PY17X_1139100	cytochrome c oxidase subunit 2A, putative	0.564822	5.82845	0.0177478	0.103653
PY17X_1460200	RNA-binding protein, putative	-0.256555	5.82769	0.292573	0.534511
PY17X_1354100	MSP7-like protein	0.247801	5.82614	0.268638	0.508675
PY17X_0420600	protein hook, putative	0.541323	5.82488	0.0526406	0.197368
PY17X_1247000	T-cell immunomodulatory protein homolog, putative	-0.346243	5.82007	0.108988	0.301418
PY17X_0938600	RNA cytosine C(5)-methyltransferase NSUN2	-0.389142	5.81894	0.0676355	0.229529
PY17X_1027300	DNA replication licensing factor MCM2, putative	-0.228325	5.81627	0.433792	0.660424
PY17X_1008100	U4/U6 small nuclear ribonucleoprotein PRP31, putative	-0.605226	5.81249	0.0164117	0.0985654
PY17X_1447200	TBC domain-containing protein, putative	0.373935	5.80812	0.118206	0.317622
PY17X_0518500	pre-mRNA-splicing factor CEF1, putative	-0.0870577	5.80805	0.723322	0.87009
PY17X_0204200	adenylate kinase-like protein 1, putative	-0.207513	5.80768	0.315014	0.557096
PY17X_0508200	cytochrome c oxidase subunit ApiCOX13, putative	0.414901	5.80583	0.0621413	0.219591
PY17X_0828600	conserved Plasmodium protein, unknown function	-0.266928	5.80489	0.273981	0.514312
PY17X_0836200	conserved Plasmodium protein, unknown function	-0.281304	5.80191	0.221225	0.453182
PY17X_1356100	1-deoxy-D-xylulose 5-phosphate synthase, putative	-0.299432	5.80061	0.229624	0.462602
PY17X_0904200	conserved Plasmodium protein, unknown function	0.288191	5.80025	0.299024	0.541403
PY17X_1208500	roadblock/LC7 domain-containing protein, putative	-0.648809	5.79895	0.00580176	0.0538289
PY17X_1234400	40S ribosomal protein S11, putative	-0.520147	5.79465	0.0147566	0.0941474
PY17X_1216400	EF hand domain-containing protein, putative	0.354047	5.79041	0.0872722	0.266518
PY17X_0811500	E3 ubiquitin-protein ligase, putative	-0.119551	5.7903	0.574555	0.76521
PY17X_1369300	conserved Plasmodium protein, unknown function	-0.183533	5.78961	0.387086	0.621319
PY17X_0621800	40S ribosomal protein S5, putative	-0.264244	5.78946	0.217963	0.44934
PY17X_0918700	serpentine receptor 1, putative	-1.0997	5.78827	1.32759e-05	0.00131729
PY17X_1355100	conserved Plasmodium protein, unknown function	-0.229529	5.78801	0.337865	0.579398
PY17X_1347900	conserved Plasmodium protein, unknown function	-0.198305	5.78559	0.350572	0.587646
PY17X_1247800	RING zinc finger protein, putative	-0.596566	5.78482	0.0375918	0.163056
PY17X_1403800	tetratricopeptide repeat protein, putative	-0.139645	5.78466	0.565333	0.759877
PY17X_1436400	phosphate translocator, putative	-0.787622	5.78447	0.0010095	0.0191828
PY17X_0622700	pre-mRNA-splicing factor CWC15, putative	0.110823	5.78338	0.6634	0.830103
PY17X_0411200	trafficking protein particle complex subunit 4, putative	-0.183645	5.7798	0.378823	0.614382
PY17X_1224400	60S ribosomal protein L34, putative	0.000313989	5.77942	1	1
PY17X_0909900	myosin K, putative	0.070646	5.77781	0.834194	0.932394
PY17X_0818600	met-10+ like protein, putative	0.272795	5.77754	0.260093	0.498964
PY17X_0624200	Rab GTPase activator and protein kinase, putative	0.115064	5.77558	0.605591	0.788101
PY17X_0307100	ARMT1-like domain-containing protein, putative	0.318021	5.77467	0.145114	0.356762
PY17X_1229500	zinc finger protein, putative	-0.298982	5.77275	0.196021	0.421806
PY17X_0925300	conserved protein, unknown function	0.612464	5.77187	0.0147014	0.0941474
PY17X_1029200	zinc finger protein, putative	0.614279	5.76887	0.0105578	0.0766461
PY17X_1024400	surface protein P113, putative	-0.635457	5.76783	0.0133871	0.08793
PY17X_0313600	vacuolar protein sorting-associated protein 45, putative	0.0798193	5.76541	0.763857	0.893109
PY17X_0111300	SWI/SNF-related matrix-associated actin-dependent regulator of chromatin, putative	-0.789357	5.76375	0.00437751	0.0452854
PY17X_1437700	pre-mRNA-processing factor 17, putative	-0.770231	5.76071	0.00189084	0.0274536
PY17X_1426200	conserved protein, unknown function	0.11622	5.76012	0.614257	0.794311
PY17X_0515900	ookinete surface protein P28	-0.277399	5.75773	0.275948	0.51591
PY17X_1124400	conserved protein, unknown function	0.773354	5.75719	0.00956279	0.0725416
PY17X_0206200	secreted ookinete protein, putative	-0.126416	5.75695	0.575525	0.765762
PY17X_0202900	Plasmodium exported protein, unknown function	-0.352083	5.7569	0.142224	0.351987
PY17X_1422000	conserved Plasmodium protein, unknown function	-0.243939	5.75688	0.308517	0.548387
PY17X_1324000	STAG domain-containing protein, putative	0.139284	5.75305	0.537936	0.741499
PY17X_0704200	receptor for activated c kinase, putative	-0.506707	5.75233	0.0490223	0.189938
PY17X_0508400	dynein heavy chain, putative	-0.0207213	5.74881	0.943169	0.984851
PY17X_0838700	V-type proton ATPase subunit E, putative	0.352385	5.74751	0.154895	0.370066
PY17X_1122500	tRNA-2-methylthio-N(6)-dimethylallyladenosine synthase, putative	0.213894	5.74621	0.388339	0.622045
PY17X_0931100	acyl-CoA-binding protein, putative	0.19756	5.74287	0.449766	0.675302
PY17X_0717400	conserved Plasmodium protein, unknown function	-0.0899122	5.74172	0.745815	0.882523
PY17X_1318600	elongation factor 2, putative	0.168662	5.73981	0.436337	0.662106
PY17X_1369100	conserved Plasmodium protein, unknown function	0.804241	5.73429	0.0456816	0.182965
PY17X_0415100	conserved Plasmodium protein, unknown function	-0.937394	5.73266	0.000127293	0.00506478
PY17X_1215200	conserved Plasmodium protein, unknown function	0.210847	5.73247	0.372408	0.60862
PY17X_1139300	proliferating cell nuclear antigen 1, putative	0.991045	5.73075	8.69351e-05	0.00390466
PY17X_0412800	26S proteasome regulatory subunit RPN12, putative	0.0739844	5.72758	0.745445	0.882523
PY17X_0513700	partial CSTF domain-containing protein, putative	0.186907	5.72674	0.468637	0.690359
PY17X_1130700	conserved Plasmodium protein, unknown function	-0.520181	5.72509	0.0463464	0.184001
PY17X_1209800	26S protease regulatory subunit 4, putative	0.800092	5.72105	0.000702458	0.015061
PY17X_1242100	conserved Plasmodium protein, unknown function	-0.0302131	5.72043	0.941095	0.984071
PY17X_1363500	conserved Plasmodium protein, unknown function	-0.213796	5.71999	0.353979	0.590632
PY17X_0829900	regulator of nonsense transcripts 2, putative	0.149782	5.71684	0.534836	0.740184
PY17X_0617700	transcription initiation factor IIE subunit alpha, putative	-0.054884	5.71552	0.790985	0.910854
PY17X_1036300	40S ribosomal protein S8e, putative	0.0906573	5.71384	0.714093	0.863837
PY17X_1464600	THUMP domain-containing protein, putative	-0.144882	5.71372	0.553647	0.753024
PY17X_1448400	conserved Plasmodium protein, unknown function	0.0371257	5.71278	0.874777	0.952635
PY17X_1138600	protein transport protein Sec24A, putative	0.425494	5.71121	0.046184	0.183759
PY17X_1122400	conserved Plasmodium protein, unknown function	0.526984	5.71006	0.144977	0.356762
PY17X_0204900	selenocysteine-specific elongation factor, putative	1.04289	5.70988	0.000129784	0.00511471
PY17X_1211800	DNA2/NAM7 helicase, putative	0.49648	5.70462	0.0463783	0.184001
PY17X_1237500	protoheme IX farnesyltransferase, putative	0.388854	5.70437	0.212754	0.443891
PY17X_0617400	conserved Plasmodium membrane protein, unknown function	0.754121	5.70402	0.00371461	0.0404502
PY17X_1235500	serine/arginine-rich splicing factor 1, putative	1.06166	5.70223	7.88221e-06	0.000931902
PY17X_0837000	importin alpha re-exporter, putative	-0.0576484	5.70127	0.828787	0.930418
PY17X_0610300	cytosolic iron-sulfur protein assembly protein 1, putative	-0.110257	5.69688	0.67532	0.837923
PY17X_0404100	DNA-directed RNA polymerases I, II, and III subunit RPABC2, putative	0.177976	5.69671	0.431377	0.658442
PY17X_1022100	peptidyl-prolyl cis-trans isomerase, putative	0.681949	5.68894	0.00816387	0.0648409
PY17X_0717700	nuclear cap-binding protein subunit 2, putative	-0.425483	5.68855	0.0507341	0.193135
PY17X_1038000	ATP-dependent Clp protease regulatory subunit ClpC, putative	-0.552024	5.68733	0.039097	0.167478
PY17X_0904100	conserved Plasmodium protein, unknown function	-0.367408	5.68609	0.133196	0.339806
PY17X_1020100	60S ribosomal protein L21, putative	-0.30844	5.68414	0.185666	0.410627
PY17X_MIT00800	cytochrome c oxidase subunit 1	0.680353	5.68252	0.0375366	0.163045
PY17X_0915600	erythrocyte membrane and merozoite antigen EMMA1, putative	0.62252	5.68014	0.00984227	0.0734379
PY17X_0113600	syntaxin-binding protein, putative	0.475863	5.67554	0.0280486	0.13759
PY17X_1038300	glycerophosphodiester phosphodiesterase, putative	1.43122	5.67497	5.72918e-07	0.000148171
PY17X_1370300	conserved Plasmodium protein, unknown function	1.03867	5.67244	0.000289874	0.00888518
PY17X_0914400	conserved Plasmodium protein, unknown function	0.477559	5.66945	0.0874292	0.266636
PY17X_1123500	ferredoxin--NADP reductase, putative	-0.394928	5.66701	0.0805666	0.253776
PY17X_1013700	protein-L-isoaspartate(D-aspartate) O-methyltransferase, putative	0.441817	5.66245	0.106736	0.298025
PY17X_1310800	apicomplexan kinetochore protein 9, putative	-0.25953	5.65905	0.236393	0.47006
PY17X_0106500	ubiquitin-conjugating enzyme E2 PEX4, putative	0.147478	5.65724	0.51146	0.721753
PY17X_1230700	peptidyl-prolyl cis-trans isomerase, putative	0.408133	5.65665	0.0766677	0.248046
PY17X_1350300	CTLH domain-containing protein, putative	-0.116702	5.65648	0.608383	0.790495
PY17X_0505900	conserved Plasmodium protein, unknown function	0.184265	5.6551	0.418723	0.647676
PY17X_0718500	DNA helicase MCM9, putative	-0.264076	5.65302	0.25983	0.498922
PY17X_1456200	AP2 domain transcription factor, putative	0.126742	5.65267	0.591082	0.778204
PY17X_0316700	replication factor C subunit 1, putative	-0.16975	5.65011	0.485945	0.705064
PY17X_1316800	transcription factor IIIb subunit, putative	-0.320029	5.64967	0.141443	0.350894
PY17X_0110000	tetratricopeptide repeat protein, putative	0.515158	5.64823	0.0811732	0.255045
PY17X_0408600	DNA polymerase delta small subunit, putative	-0.761228	5.64745	0.00213162	0.0297995
PY17X_0828700	conserved Plasmodium protein, unknown function	-0.0917616	5.64672	0.674121	0.837184
PY17X_1144300	U1 small nuclear ribonucleoprotein 70 kDa homolog, putative	-0.887659	5.64563	5.73509e-05	0.00296648
PY17X_1435300	GTP-binding protein EngA, putative	-0.224929	5.64313	0.38881	0.622156
PY17X_0613800	YrhK domain-containing protein, putative	-0.4062	5.64294	0.0619044	0.219315
PY17X_0938100	acylphosphatase, putative	1.18327	5.64145	2.18529e-06	0.000393162
PY17X_1016000	plasmepsin IX, putative	0.345555	5.63415	0.304178	0.544766
PY17X_1325200	large ribosomal subunit nuclear export factor, putative	-0.618848	5.63411	0.0234894	0.124794
PY17X_0811000	DNA replication complex GINS protein, putative	0.565734	5.63343	0.0599882	0.214876
PY17X_0825100	U4/U6 snRNA-associated-splicing factor, putative	0.0314653	5.63229	0.925297	0.979297
PY17X_1108000	PIMMS2 protein, putative	0.0739644	5.62957	0.781504	0.905141
PY17X_1013100	histone-binding protein RBBP7, putative	-0.0393986	5.62827	0.895548	0.964043
PY17X_0905200	serine/threonine protein kinase, putative	0.632065	5.6274	0.0419024	0.173046
PY17X_0822300	glideosome-associated protein 50, putative	0.732523	5.62734	0.0315692	0.148447
PY17X_0525700	tryptophan-rich protein	0.196268	5.62587	0.462012	0.684438
PY17X_0927600	conserved Plasmodium protein, unknown function	0.477819	5.62418	0.0318487	0.149027
PY17X_0821800	conserved protein, unknown function	-0.835159	5.62402	0.000836912	0.0168114
PY17X_1243500	WD repeat-containing protein, putative	0.438477	5.62402	0.108826	0.301218
PY17X_0412700	tetratricopeptide repeat protein, putative	0.589523	5.62249	0.167121	0.387576
PY17X_1342000	conserved protein, unknown function	-0.253053	5.62234	0.251382	0.488365
PY17X_1364900	DNA/RNA-binding protein Alba 2, putative	0.350735	5.62136	0.132005	0.338646
PY17X_0816700	alkaline phosphatase, putative	0.540264	5.62078	0.0317907	0.149027
PY17X_1321400	conserved Plasmodium protein, unknown function	-0.21132	5.62015	0.463751	0.685358
PY17X_0910600	conserved Plasmodium protein, unknown function	0.0411195	5.61915	0.929141	0.981309
PY17X_1219200	iron-sulfur assembly protein, putative	-0.27785	5.6188	0.21339	0.444168
PY17X_0713000	U4/U6.U5 small nuclear ribonucleoprotein, putative	0.182653	5.61829	0.405709	0.637608
PY17X_1241300	cytochrome c oxidase subunit ApiCOX18, putative	-0.102766	5.61785	0.707796	0.860284
PY17X_0113900	filamin domain-containing protein, putative	-0.436231	5.61688	0.100663	0.287918
PY17X_0205300	rRNA biogenesis protein RRP36, putative	0.153163	5.61596	0.481403	0.701064
PY17X_1460300	PIMMS57 protein, putative	0.0180296	5.61551	0.915779	0.974664
PY17X_1028000	conserved Plasmodium protein, unknown function	0.0762408	5.61468	0.73525	0.876286
PY17X_1042000	zinc finger protein, putative	-0.62365	5.61422	0.0133052	0.0875307
PY17X_1009600	armadillo-type repeat protein ATRP, putative	-0.674638	5.61249	0.0110268	0.0786707
PY17X_0805600	conserved Plasmodium protein, unknown function	-1.33197	5.61086	3.50661e-05	0.00223236
PY17X_0830100	protein kinase, putative	-0.390215	5.6079	0.130753	0.336268
PY17X_0624900	bromodomain protein 6, putative	-0.218622	5.60704	0.305165	0.545004
PY17X_1460600	translation machinery-associated protein 46, putative	-0.44614	5.60454	0.0921974	0.274526
PY17X_0711000	Snf2-related CBP activator, putative	0.803826	5.60361	0.000890614	0.0175493
PY17X_0208700	conserved protein, unknown function	-0.0749264	5.60013	0.727489	0.871671
PY17X_1027400	conserved protein, unknown function	0.733718	5.59918	0.00219477	0.030128
PY17X_1328900	MORN repeat protein, putative	-0.253695	5.59867	0.402221	0.634122
PY17X_1006200	peptidyl-tRNA hydrolase 2, putative	0.547526	5.598	0.0192854	0.10962
PY17X_1245600	conserved Plasmodium protein, unknown function	-0.226298	5.5956	0.345119	0.585098
PY17X_1313700	conserved Plasmodium protein, unknown function	0.433242	5.59453	0.0778874	0.249255
PY17X_1420300	conserved protein, unknown function	-0.554877	5.59335	0.018448	0.10623
PY17X_1124700	conserved protein, unknown function	0.156109	5.58915	0.555883	0.753931
PY17X_0106900	coatomer alpha subunit, putative	-0.200601	5.58901	0.395074	0.627522
PY17X_1014000	leucine-rich repeat protein	0.268796	5.58713	0.247292	0.483142
PY17X_0111500	basal complex transmembrane protein 1, putative	0.493878	5.58672	0.0818615	0.256623
PY17X_1412400	GYF domain-containing protein, putative	0.0705811	5.58585	0.786577	0.90791
PY17X_1431700	DNA-directed RNA polymerases I, II, and III subunit RPABC3, putative	-0.395264	5.58525	0.10937	0.301918
PY17X_0623400	conserved Plasmodium protein, unknown function	0.116573	5.58202	0.613169	0.793897
PY17X_1355700	nuclear movement protein, putative	-0.59757	5.58182	0.0479328	0.187473
PY17X_0524100	alpha tubulin 2	1.31389	5.57621	7.6021e-07	0.000185044
PY17X_0211400	vacuolar protein sorting-associated protein 51, putative	0.744896	5.57532	0.000906451	0.0177767
PY17X_0910200	conserved Plasmodium protein, unknown function	0.19405	5.57506	0.450696	0.675963
PY17X_1359100	nucleolar complex protein 2, putative	-0.327933	5.57205	0.14596	0.357598
PY17X_0621500	ATP-dependent RNA helicase DDX31, putative	-0.204236	5.56905	0.377257	0.613635
PY17X_0603900	peptidyl-prolyl cis-trans isomerase, putative	0.491269	5.5633	0.0850176	0.262932
PY17X_0106100	DNA repair protein RAD50, putative	-0.205477	5.56162	0.421501	0.650325
PY17X_1247400	cell cycle regulator protein, putative	-0.211084	5.56008	0.503826	0.716233
PY17X_0921700	CCR4-NOT transcription complex subunit 2, putative	0.414811	5.55805	0.133761	0.339809
PY17X_1208800	conserved protein, unknown function	0.196648	5.55171	0.413578	0.64362
PY17X_0622600	Obg-like ATPase 1, putative	-0.0686241	5.55093	0.7548	0.887823
PY17X_0721500	conserved Plasmodium protein, unknown function	-0.0434895	5.54696	0.86067	0.946527
PY17X_1336600	eukaryotic initiation factor 4a, putative	-0.248762	5.54591	0.407134	0.63817
PY17X_1024100	DIX domain-containing protein, putative	-0.0795835	5.54235	0.764258	0.893109
PY17X_0829500	protein phosphatase-beta, putative	0.14457	5.54111	0.550214	0.750919
PY17X_1349800	PITH domain-containing protein, putative	0.575819	5.54107	0.0282473	0.138328
PY17X_0915300	DNA-directed RNA polymerase I subunit RPA2, putative	-0.498883	5.54006	0.0297608	0.143365
PY17X_1452300	inorganic pyrophosphatase, putative	0.530698	5.5345	0.0218057	0.118415
PY17X_0302900	aspartate aminotransferase, putative	-0.576815	5.53098	0.0358737	0.158775
PY17X_0062300	ribosome biogenesis protein YTM1, putative	-0.176024	5.53033	0.497575	0.712445
PY17X_1107900	subtilisin-like protease 3, putative	0.40039	5.52569	0.0835249	0.260457
PY17X_1118300	conserved Plasmodium protein, unknown function	1.17111	5.52524	0.00773415	0.0622644
PY17X_0918100	oxysterol-binding protein, putative	0.0221179	5.51479	0.957557	0.990841
PY17X_1021700	calcium-dependent protein kinase, putative	0.0772271	5.51382	0.725704	0.87086
PY17X_1460000	RNA polymerase II transcription factor B subunit 2, putative	-0.491571	5.51361	0.0247192	0.128576
PY17X_1219100	conserved Plasmodium protein, unknown function	-0.347662	5.51351	0.145143	0.356762
PY17X_1319200	calcineurin subunit B, putative	-0.386179	5.51349	0.0923865	0.274526
PY17X_0706000	conserved Plasmodium protein, unknown function	-0.217513	5.5132	0.377734	0.613688
PY17X_0312600	WD repeat-containing protein, putative	-0.0503387	5.51248	0.820572	0.926514
PY17X_0922900	protein disulfide-isomerase, putative	0.607256	5.51231	0.0124689	0.0847231
PY17X_1225800	AP-3 complex subunit delta, putative	0.0308571	5.50997	0.898399	0.965604
PY17X_0701600	prolyl 4-hydroxylase subunit alpha, putative	0.0570061	5.50975	0.829787	0.931036
PY17X_1042100	26S proteasome regulatory subunit RPN6, putative	-0.782455	5.50893	0.00268614	0.0326929
PY17X_1014600	60S ribosomal protein L14, putative	-0.499864	5.50332	0.0510217	0.193873
PY17X_0508700	HORMA domain protein, putative	1.10255	5.50232	0.000323237	0.00956565
PY17X_1230200	AAA family ATPase, putative	-0.129622	5.49954	0.560488	0.757433
PY17X_0315000	40S ribosomal protein S26, putative	0.177348	5.49894	0.455542	0.679751
PY17X_0836500	M18 aspartyl aminopeptidase, putative	0.105895	5.49742	0.639852	0.81493
PY17X_1343000	60S ribosomal protein L6, putative	-0.069181	5.49724	0.768675	0.894531
PY17X_0408300	apicomplexan kinetochore protein 10, putative	0.0984398	5.49664	0.656675	0.825984
PY17X_0931800	insulinase, putative	0.0604806	5.49568	0.796441	0.913438
PY17X_1030000	conserved protein, unknown function	0.0253975	5.49474	0.941265	0.984071
PY17X_1325100	conserved Plasmodium protein, unknown function	-0.753912	5.4928	0.00142256	0.024238
PY17X_0709800	conserved protein, unknown function	0.318171	5.49224	0.162404	0.380772
PY17X_0521500	dynamin, putative	-0.0550689	5.49222	0.834378	0.932394
PY17X_1037100	multifunctional methyltransferase subunit TRM112, putative	0.117223	5.49221	0.667505	0.832735
PY17X_1307100	cytochrome b-c1 complex subunit Rieske, putative	0.292411	5.49151	0.190115	0.415581
PY17X_1030800	60S ribosomal protein L10, putative	0.169318	5.48913	0.430537	0.657404
PY17X_1329100	splicing factor 3B subunit 2, putative	0.0194633	5.48615	0.913606	0.973604
PY17X_1455000	conserved Plasmodium protein, unknown function	0.0272815	5.48079	0.893803	0.963123
PY17X_1246200	eukaryotic translation initiation factor 3 subunit E, putative	0.0943808	5.48027	0.66048	0.828808
PY17X_0403900	CLP1 P-loop domain-containing protein, putative	0.0624825	5.48014	0.79382	0.912199
PY17X_0939400	pre-mRNA-processing factor 6, putative	-0.0560265	5.47672	0.862022	0.947018
PY17X_0942700	DNA replication ATP-dependent helicase/nuclease DNA2, putative	0.267671	5.47542	0.323958	0.564779
PY17X_0415200	conserved protein, unknown function	-0.273564	5.47503	0.298353	0.541247
PY17X_1031500	conserved Plasmodium protein, unknown function	0.332929	5.47327	0.166131	0.386424
PY17X_1017900	major facilitator superfamily domain-containing protein, putative	0.414981	5.47284	0.0611339	0.21733
PY17X_0833500	high molecular weight rhoptry protein 2	0.108675	5.47282	0.653886	0.824681
PY17X_1352600	eukaryotic translation initiation factor 6, putative	0.326314	5.46717	0.175695	0.397935
PY17X_1313500	ATP-dependent RNA helicase DDX17, putative	-0.0311637	5.46697	0.945356	0.985766
PY17X_1029000	protein SEY1, putative	-0.00519892	5.4663	0.974301	1
PY17X_0113200	rhoptry protein ROP14, putative	0.482434	5.46592	0.145188	0.356762
PY17X_0820600	conserved Plasmodium protein, unknown function	-0.4556	5.46443	0.0393646	0.167929
PY17X_1203700	Plasmodium exported protein, unknown function	-0.420796	5.46159	0.171653	0.393582
PY17X_1321800	SNF1-related serine/threonine protein kinase KIN, putative	-0.145189	5.4603	0.51156	0.721753
PY17X_1358500	conserved Plasmodium protein, unknown function	0.193092	5.45935	0.462412	0.684602
PY17X_1218700	translation machinery-associated protein 7, putative	-0.824495	5.45785	0.00163103	0.0258238
PY17X_0624600	mitochondrial import inner membrane translocase subunit TIM14, putative	-0.136841	5.45627	0.612164	0.793092
PY17X_1244000	RAP protein, putative	0.555961	5.45607	0.0698647	0.233711
PY17X_0307600	60S ribosomal protein L37ae, putative	-0.56907	5.45427	0.0371135	0.161702
PY17X_0111600	60S ribosomal protein L39, putative	-0.406226	5.45166	0.0860451	0.26394
PY17X_1228500	zinc finger protein, putative	0.707693	5.45142	0.00967247	0.0727559
PY17X_0715400	eukaryotic translation initiation factor 3 subunit G, putative	0.527467	5.44812	0.0738293	0.242657
PY17X_1357100	60S ribosomal protein L6, putative	-0.059869	5.44603	0.821192	0.926605
PY17X_1354000	MSP7-like protein	0.502476	5.44564	0.0491571	0.190211
PY17X_1310100	protein KIC9, putative	0.0661417	5.44395	0.847576	0.939136
PY17X_1350600	RNA-binding protein, putative	0.138966	5.44269	0.532665	0.739157
PY17X_0520100	S-antigen, putative	0.603668	5.44263	0.0319085	0.149027
PY17X_1106800	60S ribosomal subunit protein L24, putative	0.112896	5.43877	0.613846	0.794276
PY17X_1403200	methyltransferase, putative	-0.645719	5.43756	0.0031184	0.0360445
PY17X_0911300	WD repeat-containing protein, putative	0.239036	5.43505	0.381662	0.617246
PY17X_0922300	conserved Plasmodium protein, unknown function	-0.71003	5.43255	0.0108946	0.077996
PY17X_1034700	CTP synthase, putative	-0.676937	5.43028	0.00257464	0.0321869
PY17X_0911600	protein phosphatase PPM2, putative	0.150711	5.42965	0.535929	0.740765
PY17X_1360000	60S ribosomal protein L18, putative	0.282441	5.4282	0.306109	0.546218
PY17X_1463300	dipeptidyl aminopeptidase 2, putative	0.19356	5.4282	0.578955	0.768526
PY17X_1242800	ubiquitin fusion degradation protein 1, putative	-0.0618408	5.42768	0.791989	0.910854
PY17X_0622500	zinc finger protein, putative	-0.112577	5.42759	0.693665	0.850737
PY17X_1221800	conserved protein, unknown function	1.23997	5.42563	0.0060933	0.0546943
PY17X_1229600	cactin homolog, putative	0.19197	5.42439	0.413356	0.64362
PY17X_1360100	60S ribosomal protein L18-2, putative	0.346457	5.42417	0.130739	0.336268
PY17X_0310500	protein SIS1, putative	0.230221	5.42302	0.318056	0.559954
PY17X_0209000	asparagine-rich antigen, putative	-0.165232	5.4216	0.533795	0.739665
PY17X_0920700	26S proteasome regulatory subunit RPN7, putative	-0.365732	5.42125	0.150057	0.363333
PY17X_0420300	60S ribosomal protein L32, putative	-0.402738	5.41941	0.138872	0.348486
PY17X_1418100	nucleolar complex protein 4, putative	-0.211859	5.41923	0.368843	0.604944
PY17X_0714000	NEDD8-activating enzyme E1 catalytic subunit, putative	0.675391	5.4159	0.0102049	0.0746078
PY17X_1145000	secreted ookinete protein, putative	0.17056	5.41471	0.516962	0.727121
PY17X_0110200	pre-mRNA-splicing factor SLU7, putative	0.169761	5.4145	0.465828	0.687691
PY17X_1125700	conserved Plasmodium protein, unknown function	-0.10102	5.41369	0.66812	0.832735
PY17X_0839700	cytoadherence linked asexual protein 9	0.448181	5.41316	0.041194	0.172193
PY17X_0941700	pescadillo homolog, putative	-0.672124	5.41152	0.00799089	0.063958
PY17X_0512400	ribosomal protein RSM22, putative	-0.174345	5.41071	0.50748	0.718915
PY17X_1467600	rhoptry neck protein 3, putative	0.670174	5.40599	0.0649966	0.225445
PY17X_0931600	nucleolar protein 56, putative	0.287173	5.40568	0.205429	0.433929
PY17X_1462800	conserved protein, unknown function	-0.164662	5.40017	0.47218	0.693491
PY17X_0516900	ribosome maturation factor RimM, putative	-0.33456	5.39807	0.239799	0.473645
PY17X_1309400	mitochondrial inner membrane protease ATP23, putative	-0.180372	5.39166	0.438014	0.663191
PY17X_1226100	26S proteasome regulatory subunit RPN10, putative	-0.00433913	5.38873	0.990471	1
PY17X_MIT00900	cytochrome b	0.61638	5.38815	0.102479	0.291048
PY17X_1458700	rab specific GDP dissociation inhibitor, putative	0.661403	5.38666	0.00523998	0.05078
PY17X_0823300	DnaJ protein, putative	-0.334911	5.38603	0.195349	0.421353
PY17X_0502700	phosphomannomutase, putative	0.644983	5.3848	0.00437495	0.0452854
PY17X_0822700	conserved Plasmodium protein, unknown function	0.633161	5.38317	0.007106	0.0595235
PY17X_1119200	phosphatidylinositol N-acetylglucosaminyltransferase subunit GPI1, putative	0.00415355	5.38284	0.966819	0.995941
PY17X_1217400	ribonucleoside-diphosphate reductase small chain, putative	1.07504	5.37824	5.82362e-06	0.000730246
PY17X_1342100	nucleoside-diphosphatase, putative	-0.43707	5.37792	0.0603988	0.215829
PY17X_0510600	conserved protein, unknown function	-0.447197	5.37757	0.0757098	0.246426
PY17X_1146400	conserved Plasmodium protein, unknown function	0.393169	5.37727	0.0947669	0.27871
PY17X_0104500	AP2 domain transcription factor, putative	0.182391	5.37657	0.557994	0.756051
PY17X_0315400	SUZ domain-containing protein, putative	-0.247479	5.37523	0.284062	0.525457
PY17X_1450800	homocysteine S-methyltransferase, putative	-0.473844	5.37412	0.0520754	0.196389
PY17X_1331500	rhoptry neck protein 11, putative	0.786416	5.37321	0.0159446	0.0973943
PY17X_1004400	liver specific protein 2, putative	-0.220531	5.37264	0.416798	0.646231
PY17X_1238700	bis(5'-nucleosyl)-tetraphosphatase [asymmetrical], putative	0.5393	5.37251	0.0576686	0.208595
PY17X_0209700	novel putative transporter 1, putative	-0.315147	5.36843	0.296784	0.540295
PY17X_0814000	subpellicular microtubule protein 1, putative	0.918399	5.36798	0.0151444	0.0953846
PY17X_0924200	autophagy-related protein 7, putative	0.215879	5.36722	0.397203	0.62926
PY17X_0502500	enoyl-CoA hydratase-related protein, putative	0.304592	5.36721	0.291883	0.534193
PY17X_1313100	exosome-associated factor Rrp47, putative	-0.309986	5.36685	0.265058	0.50451
PY17X_1205600	WD repeat-containing protein, putative	0.00119137	5.36456	0.987098	1
PY17X_1348300	conserved protein, unknown function	0.36914	5.36377	0.162635	0.380772
PY17X_1451800	upregulated in late gametocytes ULG8, putative	-0.207453	5.36271	0.430429	0.657404
PY17X_1126700	centrosomal protein CEP135, putative	-0.484108	5.36239	0.0719175	0.238076
PY17X_1314800	conserved protein, unknown function	0.0963032	5.3601	0.695885	0.852196
PY17X_1015300	cytochrome c oxidase subunit 2B, putative	0.453158	5.35895	0.106062	0.297147
PY17X_1235900	eukaryotic translation initiation factor 3 subunit B, putative	0.0823306	5.35763	0.729857	0.872875
PY17X_0315800	patatin-like phospholipase 4, putative	0.469833	5.35757	0.0483374	0.188362
PY17X_1115100	aspartate--tRNA ligase, putative	0.706973	5.35748	0.0216405	0.11786
PY17X_1007900	tRNA N6-adenosine threonylcarbamoyltransferase, putative	0.112539	5.35515	0.638362	0.814035
PY17X_1036800	plasmepsin IV	0.451764	5.35513	0.0428199	0.175434
PY17X_0820400	thioredoxin 3, putative	0.521177	5.34935	0.175064	0.397158
PY17X_1313300	conserved Plasmodium protein, unknown function	-0.245041	5.34922	0.333934	0.574801
PY17X_0506800	ATP-dependent RNA helicase ROK1, putative	0.0572346	5.349	0.801004	0.916128
PY17X_0938400	transcription elongation regulator 1-like protein, putative	0.0325791	5.34801	0.887936	0.959092
PY17X_1120800	cleavage stimulation factor subunit 1, putative	0.030787	5.34779	0.93947	0.984071
PY17X_1122000	RAP protein, putative	-0.266528	5.34609	0.235944	0.469679
PY17X_1427000	RNA-binding protein, putative	0.378151	5.34494	0.146761	0.358922
PY17X_1369500	phosphatidylinositol transfer protein, putative	0.394248	5.34404	0.161556	0.380272
PY17X_1362900	endoplasmic reticulum chaperone GRP170, putative	0.623612	5.3421	0.0279738	0.137477
PY17X_1348600	transcriptional regulatory protein sir2a	-0.148016	5.34175	0.595144	0.78085
PY17X_1355300	RanBPM and CLTH-like protein, putative	-0.195747	5.34162	0.452438	0.677661
PY17X_1143800	signal recognition particle receptor subunit alpha, putative	-0.315871	5.33911	0.176345	0.39881
PY17X_0613100	peripheral plastid protein 1, putative	-0.327181	5.33608	0.224027	0.456215
PY17X_1359300	inner centromere protein, putative	0.222628	5.33526	0.345327	0.585098
PY17X_0622400	rhoptry-associated leucine zipper-like protein 1, putative	0.427408	5.33219	0.174305	0.396521
PY17X_0523800	steroid dehydrogenase, putative	0.169028	5.32977	0.490776	0.707977
PY17X_1307300	cytochrome c oxidase subunit NDUFA4, putative	0.513026	5.32965	0.0729975	0.240717
PY17X_0926300	endoplasmic reticulum oxidoreductin, putative	-0.031603	5.32848	0.890129	0.960708
PY17X_1455800	acyl-CoA synthetase, putative	0.21828	5.32778	0.365458	0.601777
PY17X_0835600	PUB domain-containing protein, putative	1.07073	5.32593	1.70589e-06	0.000352948
PY17X_0908100	conserved Plasmodium protein, unknown function	-0.426973	5.32581	0.0641589	0.224231
PY17X_1025900	thioredoxin-like protein, putative	-0.173159	5.32393	0.483229	0.702601
PY17X_1110000	conserved Plasmodium protein, unknown function	-0.109392	5.3223	0.671448	0.835876
PY17X_0304100	PH domain-containing protein, putative	-0.0256088	5.31587	0.927176	0.980489
PY17X_0806600	apicomplexan kinetochore protein 11, putative	0.333543	5.31566	0.284701	0.525651
PY17X_1219800	cyclic amine resistance locus protein, putative	0.27025	5.31352	0.315969	0.558037
PY17X_1113300	conserved Plasmodium protein, unknown function	0.303118	5.31238	0.308832	0.54871
PY17X_1464300	conserved Plasmodium protein, unknown function	-0.230652	5.31106	0.359756	0.596496
PY17X_1012700	conserved Plasmodium protein, unknown function	-0.288498	5.30133	0.205292	0.433859
PY17X_0939300	G-patch domain-containing protein, putative	0.34417	5.29833	0.151463	0.365242
PY17X_0504900	conserved Plasmodium protein, unknown function	0.685925	5.29746	0.0130157	0.0867291
PY17X_1324900	conserved Plasmodium protein, unknown function	-0.448206	5.29695	0.0514262	0.195052
PY17X_0625200	exonuclease I, putative	-0.238873	5.29493	0.364217	0.600725
PY17X_1031300	diphthamide biosynthesis protein 1, putative	-0.421273	5.29414	0.143751	0.355148
PY17X_0923100	tRNA (guanine-N(7)-)-methyltransferase, putative	0.520973	5.29176	0.0541868	0.200387
PY17X_0407400	T-complex protein 1 subunit beta, putative	0.522169	5.28907	0.0664144	0.227691
PY17X_1035000	cytidine diphosphate-diacylglycerol synthase, putative	-0.159835	5.28742	0.563551	0.759636
PY17X_0905100	cysteine-rich PDZ-binding protein, putative	0.304886	5.28729	0.241819	0.476545
PY17X_0703700	conserved Plasmodium protein, unknown function	0.716002	5.28642	0.00142812	0.024238
PY17X_0215700	AP-4 complex subunit beta, putative	0.719889	5.28551	0.00240139	0.0313515
PY17X_0308100	protein CERLI1, putative	0.20768	5.28346	0.401075	0.633454
PY17X_0210700	actin-related protein ARP1, putative	0.235789	5.27912	0.409214	0.639716
PY17X_1114000	CPSF domain-containing protein, putative	-0.124217	5.27881	0.653868	0.824681
PY17X_1232700	60S ribosomal protein L19, putative	0.454117	5.27762	0.0807428	0.254079
PY17X_1011800	methionine aminopeptidase 2, putative	-0.821989	5.27689	0.00153474	0.0248077
PY17X_0619400	NIMA related kinase 4	0.478659	5.27597	0.0492752	0.190234
PY17X_0716200	structural maintenance of chromosomes protein 3, putative	0.156467	5.27407	0.555334	0.753931
PY17X_0814400	helicase SKI2W, putative	0.579025	5.26577	0.0525971	0.197368
PY17X_1141700	conserved Plasmodium protein, unknown function	-0.464508	5.26551	0.0584913	0.210412
PY17X_1016200	conserved protein, unknown function	-0.265865	5.26415	0.238968	0.473134
PY17X_0905500	ras-related protein Rab-6, putative	0.391072	5.26239	0.144109	0.355392
PY17X_0931400	myosin light chain B, putative	0.543854	5.26232	0.0142504	0.0922822
PY17X_0625900	Plasmodium exported protein, unknown function	-0.720507	5.26099	0.00764664	0.0617162
PY17X_0905000	dynamin-like protein, putative	0.176926	5.26011	0.434671	0.660546
PY17X_0939500	C2 domain-containing membrane protein, putative	-0.853657	5.26008	0.00108166	0.0201242
PY17X_0822200	endoplasmic reticulum chaperone BiP, putative	1.11637	5.25996	0.00033518	0.00958101
PY17X_1016300	ADP-dependent DNA helicase RecQ, putative	-0.581616	5.2542	0.0254626	0.130684
PY17X_0910300	V-type proton ATPase subunit F, putative	0.206944	5.25353	0.429097	0.656658
PY17X_0621300	conserved protein, unknown function	-0.0901165	5.2535	0.743383	0.88167
PY17X_1004100	ATP-dependent RNA helicase DDX51, putative	-0.407985	5.2518	0.12229	0.323138
PY17X_0306900	exosome complex component MTR3, putative	0.357994	5.25172	0.103994	0.294341
PY17X_1141200	nuclear fusion protein, putative	0.89767	5.25085	0.00862338	0.067865
PY17X_0828000	thioredoxin reductase, putative	0.12711	5.25035	0.590294	0.77791
PY17X_1039400	trafficking protein particle complex subunit 1, putative	-0.299252	5.24897	0.343287	0.584043
PY17X_1328100	inner membrane complex sub-compartment protein 3	0.619788	5.2469	0.0667947	0.228427
PY17X_1428800	hydroxymethyldihydropterin pyrophosphokinase-dihydropteroate synthase, putative	-0.835403	5.24022	0.00227493	0.0305317
PY17X_1106300	BCNT domain-containing protein, putative	0.0026392	5.24014	1	1
PY17X_0413600	ubiquitin-protein ligase, putative	0.0135132	5.24004	0.974783	1
PY17X_0522900	conserved Plasmodium protein, unknown function	0.143415	5.23831	0.608441	0.790495
PY17X_0108800	conserved Plasmodium protein, unknown function	0.27542	5.23824	0.328407	0.569459
PY17X_1014700	succinate--CoA ligase [ADP-forming] subunit beta, putative	0.75139	5.23331	0.00269798	0.0327381
PY17X_1307800	cohesin complex subunit RAD21, putative	-0.415801	5.2331	0.142706	0.35297
PY17X_0516400	OTU-like cysteine protease, putative	-0.217599	5.23259	0.426506	0.654873
PY17X_1321900	aminopeptidase P, putative	1.00735	5.23109	6.64294e-05	0.00327244
PY17X_1037700	radical SAM protein, putative	0.72543	5.23001	0.00686944	0.0581545
PY17X_0708100	U5 small nuclear ribonucleoprotein 40 kDa protein, putative	0.106122	5.22922	0.674048	0.837184
PY17X_1365900	conserved Plasmodium protein, unknown function	0.0273237	5.22657	0.923464	0.978379
PY17X_1309200	conserved Plasmodium protein, unknown function	-0.192828	5.22308	0.410834	0.642005
PY17X_0707700	RNA-binding protein, putative	0.275434	5.22283	0.27406	0.514312
PY17X_0418800	high molecular weight rhoptry protein 3, putative	0.30222	5.22258	0.232613	0.465451
PY17X_0710200	conserved Plasmodium protein, unknown function	0.383746	5.22215	0.141141	0.350841
PY17X_0926100	thioredoxin-like protein, putative	0.193084	5.22212	0.437312	0.663191
PY17X_0622300	protein pelota homolog, putative	-0.355374	5.2194	0.146583	0.35891
PY17X_0112600	6-cysteine protein P12, putative	-0.477227	5.2193	0.108242	0.30081
PY17X_0721300	protein transport protein GOT1, putative	0.0190572	5.21897	0.959251	0.991601
PY17X_1030500	mRNA-capping enzyme subunit alpha, putative	0.267333	5.21755	0.367332	0.603423
PY17X_1014100	importin, putative	-0.366759	5.2167	0.128173	0.333768
PY17X_0941000	succinate--CoA ligase [ADP-forming] subunit alpha, putative	0.374332	5.21625	0.148553	0.36117
PY17X_0926500	structural maintenance of chromosomes protein 5, putative	0.0413738	5.21578	0.906559	0.969339
PY17X_1002400	zinc finger protein, putative	-0.363457	5.2152	0.152227	0.366018
PY17X_0929700	DDRGK domain-containing protein, putative	-0.113931	5.21321	0.684352	0.842812
PY17X_1344300	PRELI domain-containing protein, putative	-0.694084	5.20983	0.00584386	0.0539774
PY17X_1133000	DNA replication licensing factor MCM6, putative	-0.0530396	5.20818	0.88705	0.958385
PY17X_1453100	vesicle transport v-SNARE protein VTI1, putative	-0.229801	5.208	0.307428	0.547627
PY17X_1342400	conserved Plasmodium protein, unknown function	-0.362314	5.20658	0.103222	0.292758
PY17X_0313000	origin recognition complex subunit 5, putative	0.0696815	5.20473	0.762775	0.892156
PY17X_1425900	translation initiation factor SUI1, putative	0.244028	5.20059	0.377136	0.613635
PY17X_1245300	methionine aminopeptidase 1a, putative	0.219713	5.19882	0.378904	0.614382
PY17X_0613200	conserved Plasmodium protein, unknown function	-0.643013	5.19651	0.0400067	0.170142
PY17X_0305200	iron-sulfur assembly protein, putative	-0.144079	5.19403	0.628607	0.805817
PY17X_0832100	cytochrome c oxidase subunit 6B, putative	0.00575471	5.19263	0.970971	0.997487
PY17X_1341800	splicing factor 1, putative	0.177299	5.1898	0.45313	0.677921
PY17X_1015500	NADP-specific glutamate dehydrogenase, putative	-0.35851	5.18897	0.233051	0.465534
PY17X_1026200	ATP-dependent RNA helicase DBP4, putative	-0.510535	5.185	0.0366136	0.160325
PY17X_0618100	serine--tRNA ligase, putative	0.644279	5.18311	0.0328159	0.151902
PY17X_0314900	E2F-associated phosphoprotein, putative	0.520491	5.18148	0.035809	0.158775
PY17X_1419200	conserved Plasmodium protein, unknown function	-0.62454	5.18059	0.0185265	0.106328
PY17X_0406500	P-loop containing nucleoside triphosphate hydrolase, putative	0.115791	5.17815	0.662449	0.829892
PY17X_1440600	nucleus export protein BRR6, putative	0.761647	5.17799	0.011465	0.0810456
PY17X_1407700	conserved Plasmodium protein, unknown function	0.0230436	5.17796	0.956104	0.990395
PY17X_0619500	actin-related protein ARP6, putative	0.134964	5.17768	0.593377	0.780149
PY17X_0107900	GTP-binding protein, putative	0.452479	5.17727	0.163191	0.381516
PY17X_1107500	transcription factor 25, putative	-0.427674	5.17692	0.123178	0.324864
PY17X_1409300	60S ribosomal protein L24, putative	0.64064	5.17679	0.0209814	0.116064
PY17X_1459300	vacuolar-sorting protein SNF7, putative	-0.296943	5.17622	0.318553	0.560209
PY17X_1435900	PPPDE peptidase domain-containing protein, putative	0.19342	5.1741	0.416164	0.645944
PY17X_0945400	phenylalanine--tRNA ligase beta subunit, putative	-0.363057	5.17352	0.146688	0.358922
PY17X_1004000	6-cysteine protein P41, putative	0.0171574	5.17337	0.974887	1
PY17X_0914900	protein phosphatase PPM8, putative	0.0353898	5.17336	0.870125	0.950915
PY17X_0408400	PDZ domain-containing protein, putative	0.0624298	5.17293	0.803628	0.917862
PY17X_1225300	regulator of chromosome condensation, putative	0.353511	5.17141	0.151956	0.365791
PY17X_0623300	protein CPH1, putative	0.0598399	5.16768	0.807083	0.919524
PY17X_0411300	conserved Plasmodium protein, unknown function	0.253141	5.16754	0.280869	0.52165
PY17X_1418600	structural maintenance of chromosomes protein 2, putative	-0.124621	5.16636	0.663997	0.830599
PY17X_0819400	SUMO-conjugating enzyme UBC9, putative	-0.356225	5.16529	0.1278	0.333022
PY17X_1214200	GMP synthase [glutamine-hydrolyzing], putative	-0.81316	5.16316	0.00189015	0.0274536
PY17X_1369600	CXXC motif containing zinc binding protein, putative	-0.54637	5.16286	0.0296599	0.143212
PY17X_1450200	elongation factor G, putative	0.309517	5.16214	0.204305	0.432216
PY17X_0314600	conserved protein, unknown function	0.145282	5.16133	0.561115	0.757551
PY17X_0710400	conserved protein, unknown function	0.410154	5.16075	0.0955788	0.279172
PY17X_1370700	U3 small nucleolar RNA-associated protein 15, putative	-0.568317	5.16063	0.0306582	0.145993
PY17X_1114300	mitochondrial import inner membrane translocase subunit TIM16, putative	-0.229167	5.15782	0.380919	0.616442
PY17X_1032600	conserved Plasmodium protein, unknown function	-0.165885	5.15769	0.533019	0.739214
PY17X_1009700	ribosome biogenesis GTPase A, putative	-0.0472732	5.15742	0.853879	0.943233
PY17X_1362200	conserved protein, unknown function	-0.0175953	5.1546	0.959108	0.991601
PY17X_1143600	rhoptry protein RHOP148, putative	-0.837875	5.15336	0.00600208	0.0545489
PY17X_0111800	lsm12, putative	0.845781	5.153	0.00388355	0.0415615
PY17X_0827100	3-oxoacyl-[acyl-carrier-protein] reductase	0.450709	5.15181	0.0891582	0.270283
PY17X_0302200	WD repeat-containing protein, putative	0.025909	5.15036	0.970241	0.997232
PY17X_0314500	AP-2 complex subunit sigma, putative	0.0618387	5.14585	0.884485	0.95814
PY17X_1462500	signal recognition particle receptor subunit beta, putative	0.965769	5.1456	0.000175326	0.00607622
PY17X_0305700	serine repeat antigen 1	0.0997343	5.14442	0.703363	0.858813
PY17X_1214800	conserved Plasmodium protein, unknown function	-0.492217	5.14148	0.0685471	0.230608
PY17X_1341100	DnaJ protein, putative	-0.673438	5.14076	0.00720335	0.0598543
PY17X_0516000	ookinete surface protein P25	-0.14201	5.13847	0.717525	0.866017
PY17X_1134800	elongation factor 1-alpha, putative	0.235593	5.13837	0.36046	0.59735
PY17X_0922700	conserved Plasmodium protein, unknown function	-0.365556	5.13686	0.115151	0.312252
PY17X_0832200	conserved Plasmodium protein, unknown function	-0.103761	5.13472	0.737015	0.877379
PY17X_1208200	G-strand-binding protein 2, putative	0.0880573	5.13388	0.751475	0.884667
PY17X_0934500	histone-lysine N-methyltransferase SET7, putative	1.31812	5.13343	2.45122e-06	0.000422632
PY17X_0812600	peptide deformylase, putative	-0.48866	5.13326	0.0368671	0.161265
PY17X_0107300	RING zinc finger protein, putative	0.878381	5.13307	0.00289906	0.0342752
PY17X_0925400	60S ribosomal protein L35, putative	-0.0657579	5.13305	0.844583	0.937469
PY17X_0604500	origin recognition complex subunit 1, putative	0.235555	5.12827	0.298019	0.541139
PY17X_1318100	S-adenosylmethionine-dependent methyltransferase, putative	-0.531281	5.12438	0.0972238	0.282721
PY17X_1120100	WD repeat-containing protein, putative	-0.479338	5.12369	0.0645994	0.22501
PY17X_1431900	W2 domain-containing protein, putative	1.22817	5.12103	3.30955e-05	0.00217379
PY17X_1013900	RNA methyltransferase, putative	-0.283623	5.12103	0.325895	0.566397
PY17X_1466000	AP-3 complex subunit sigma, putative	0.501619	5.11978	0.0718043	0.238076
PY17X_0107800	conserved Plasmodium protein, unknown function	-0.323146	5.11685	0.224028	0.456215
PY17X_1223600	protein BRAWNIN, putative	0.0921454	5.11264	0.695125	0.852022
PY17X_0419100	nucleoporin NUP221, putative	0.0249743	5.11208	0.90395	0.968362
PY17X_1010900	clathrin light chain, putative	-0.496735	5.11148	0.0361505	0.159365
PY17X_0526500	reticulocyte binding protein, putative	0.652753	5.10985	0.0200314	0.112775
PY17X_0420700	nucleoporin NUP138, putative	-0.678319	5.10961	0.00962687	0.0726934
PY17X_1127200	ribosomal protein L46, mitochondrial, putative	0.0645995	5.10641	0.819401	0.92591
PY17X_0504100	conserved protein, unknown function	-0.0476264	5.10611	0.885796	0.958165
PY17X_0511700	cell division cycle protein 20 homolog, putative	-0.139852	5.10589	0.599923	0.784369
PY17X_0706100	conserved Plasmodium protein, unknown function	0.365859	5.10508	0.120736	0.321084
PY17X_1007400	conserved protein, unknown function	0.13448	5.10458	0.618554	0.797468
PY17X_1130500	secreted ookinete protein, putative	-0.581123	5.1045	0.0553029	0.202516
PY17X_1116800	conserved Plasmodium protein, unknown function	-0.0562459	5.104	0.816954	0.923901
PY17X_1419000	translocation protein SEC63, putative	0.805821	5.10359	0.00185968	0.0273856
PY17X_0915700	conserved Plasmodium protein, unknown function	-0.736585	5.10353	0.00489418	0.0485663
PY17X_0406800	activator of Hsp90 ATPase, putative	-0.768046	5.09779	0.001646	0.0258238
PY17X_1438600	histone-lysine N-methyltransferase, H3 lysine-4 specific, putative	0.573327	5.09505	0.0554214	0.202771
PY17X_0102500	ATP-dependent RNA helicase MTR4, putative	-0.942131	5.0942	0.000109576	0.00456201
PY17X_0709600	conserved Plasmodium protein, unknown function	0.676038	5.09278	0.00995504	0.0736922
PY17X_1042200	cytochrome c oxidase subunit ApiCOX19, putative	-0.0100179	5.09022	0.969049	0.996844
PY17X_1345000	phosphoribosylpyrophosphate synthetase, putative	0.162263	5.08912	0.57051	0.763767
PY17X_1447400	vacuolar transporter chaperone, putative	0.554118	5.08738	0.120478	0.320603
PY17X_1369900	60S ribosomal protein L17, putative	0.0868603	5.08262	0.691189	0.849509
PY17X_1413400	methionyl-tRNA formyltransferase, putative	1.1387	5.08188	3.56942e-05	0.00223792
PY17X_1402900	40S ribosomal protein S7, putative	0.41564	5.07983	0.108819	0.301218
PY17X_1403900	conserved Plasmodium protein, unknown function	-0.0805073	5.07732	0.727891	0.871784
PY17X_1006500	mitochondrial carrier protein, putative	-0.202516	5.07711	0.452484	0.677661
PY17X_1124100	tyrosine kinase-like protein, putative	-0.0804897	5.07475	0.750735	0.884298
PY17X_1464400	26S protease regulatory subunit 8, putative	0.342507	5.07443	0.172637	0.394679
PY17X_0412100	dolichyl-diphosphooligosaccharide--protein glycosyltransferase subunit OST1, putative	-0.48192	5.07206	0.104612	0.295687
PY17X_1010200	conserved Plasmodium protein, unknown function	-0.294422	5.07088	0.26351	0.503186
PY17X_1354700	conserved Plasmodium protein, unknown function	0.314849	5.06823	0.208	0.438241
PY17X_1413200	ubiquitin-like protein Nedd8, putative	0.679534	5.06611	0.0127347	0.0858247
PY17X_1360400	GPI mannosyltransferase 3, putative	0.7106	5.0656	0.00239371	0.0313515
PY17X_0838900	UBX domain-containing protein, putative	0.833992	5.06213	0.00192176	0.0276119
PY17X_0216400	Plasmodium exported protein, unknown function	0.385691	5.06154	0.250421	0.487415
PY17X_0315200	replication factor C subunit 2, putative	-0.414177	5.05849	0.0892363	0.270322
PY17X_0503200	26S proteasome regulatory subunit p55, putative	-0.26605	5.0562	0.343538	0.584043
PY17X_1122600	vacuolar transporter chaperone, putative	0.552653	5.05515	0.0681406	0.230402
PY17X_1427400	GTP-binding protein YihA3, putative	0.155581	5.05221	0.536431	0.740765
PY17X_0916200	FHA domain-containing protein, putative	-0.033806	5.05134	0.899701	0.965828
PY17X_0907000	translation initiation factor eIF-1A, putative	0.169018	5.05067	0.492724	0.70918
PY17X_0823900	pyridoxal phosphate homeostasis protein, putative	-0.496951	5.0487	0.0636786	0.222741
PY17X_0605200	nucleosome assembly protein, putative	1.03458	5.04789	0.000119054	0.00482984
PY17X_0714800	vacuolar protein sorting-associated protein 2, putative	0.591303	5.04693	0.06248	0.220212
PY17X_0612200	conserved Plasmodium protein, unknown function	-0.140846	5.04537	0.547967	0.749152
PY17X_1144000	phosphatidylserine synthase, putative	-0.152688	5.0449	0.56298	0.759452
PY17X_1136600	40S ribosomal protein S15, putative	-0.269548	5.04474	0.287769	0.529475
PY17X_0420800	ATP-dependent RNA helicase DDX60, putative	0.166992	5.04445	0.553777	0.753024
PY17X_0944600	metabolite/drug transporter, putative	0.545437	5.04433	0.0464941	0.184158
PY17X_0605300	ubiquitin-conjugating enzyme E2, putative	-0.101607	5.04196	0.680343	0.840578
PY17X_1231200	inositol 5-phosphatase, putative	0.312945	5.04143	0.338133	0.579617
PY17X_0520300	conserved Plasmodium protein, unknown function	0.0679563	5.03819	0.758357	0.889983
PY17X_0805800	DNA replication licensing factor MCM7, putative	-0.154949	5.03533	0.595682	0.78085
PY17X_1222200	heat shock protein 90, putative	0.219522	5.03149	0.361883	0.598589
PY17X_1425600	40S ribosomal protein S16, putative	0.182101	5.02498	0.514713	0.725684
PY17X_1343300	60S ribosomal protein L23, putative	-0.255294	5.02454	0.343441	0.584043
PY17X_1118700	LMBR1 domain-containing protein, putative	-0.38623	5.02447	0.154154	0.368721
PY17X_0933200	heat shock protein 101, putative	-0.006079	5.02302	0.971773	0.998063
PY17X_1338000	conserved Plasmodium protein, unknown function	-0.978515	5.02227	7.29947e-05	0.00347186
PY17X_0212400	mitochondrial import inner membrane translocase subunit TIM50, putative	-0.235115	5.02134	0.344546	0.584914
PY17X_0808000	E3 ubiquitin-protein ligase, putative	-0.651486	5.01895	0.0267719	0.134936
PY17X_1352200	nucleotidyltransferase, putative	-0.27418	5.01783	0.259455	0.498665
PY17X_1444800	kinetochore protein SPC24, putative	-0.0158058	5.01718	0.966349	0.995731
PY17X_1358200	cytochrome c oxidase subunit ApiCOX14, putative	0.170437	5.01713	0.553725	0.753024
PY17X_1002700	conserved Plasmodium protein, unknown function	-0.403597	5.01705	0.0885775	0.268917
PY17X_1212200	eukaryotic translation initiation factor 2 subunit beta, putative	0.0905283	5.01664	0.69144	0.849509
PY17X_0719900	cdc2-related protein kinase 1	-0.448455	5.01416	0.0572297	0.207689
PY17X_0822400	cytochrome b5, putative	1.06229	5.01351	0.00179075	0.0269459
PY17X_0506200	ADP-ribosylation factor 1, putative	0.509104	5.01293	0.0448148	0.180697
PY17X_1008600	replication protein A1, large subunit, putative	0.0411056	5.00961	0.871506	0.950915
PY17X_0717600	coatomer subunit zeta, putative	-0.0203516	5.0074	0.96925	0.996844
PY17X_0105800	cyclin dependent kinase binding protein, putative	0.437688	5.00514	0.0730614	0.240717
PY17X_1411800	26S protease regulatory subunit 7, putative	0.16054	5.00309	0.529553	0.736844
PY17X_0609100	conserved Plasmodium protein, unknown function	-0.535614	5.00306	0.0804656	0.253776
PY17X_1239000	adenosylhomocysteinase, putative	-0.619761	5.00217	0.0176367	0.103372
PY17X_1243100	acyl-CoA synthetase, putative	0.205489	4.99713	0.485509	0.704678
PY17X_0942200	vacuolar fusion protein CCZ1, putative	0.860413	4.99429	0.00175126	0.0267825
PY17X_1140400	conserved Plasmodium protein, unknown function	0.399618	4.99378	0.157842	0.37559
PY17X_0707800	RWD domain-containing protein, putative	1.01371	4.99136	0.000780608	0.0162319
PY17X_0806400	EF hand domain-containing protein, putative	0.547833	4.98193	0.0271904	0.135587
PY17X_1233800	zinc finger protein, putative	-0.443366	4.98042	0.0764767	0.24798
PY17X_1462300	pre-mRNA-splicing factor CWC26, putative	0.267202	4.97932	0.265422	0.50451
PY17X_1443100	VAC14 domain-containing protein, putative	0.077682	4.97594	0.815117	0.922524
PY17X_1131300	conserved Plasmodium protein, unknown function	0.156359	4.97268	0.56596	0.759877
PY17X_1003300	conserved Plasmodium protein, unknown function	-0.757181	4.96848	0.00381195	0.0412928
PY17X_1132600	60S ribosomal protein L7, putative	0.0324648	4.9676	0.942282	0.984505
PY17X_1354600	conserved oligomeric Golgi complex subunit 3, putative	0.152896	4.9634	0.543619	0.745854
PY17X_1414600	conserved protein, unknown function	-0.820362	4.96084	0.00229467	0.0305317
PY17X_1450600	conserved Plasmodium protein, unknown function	1.16268	4.96008	1.66356e-05	0.00149648
PY17X_0414500	HSP20-like chaperone, putative	0.195804	4.95633	0.632711	0.809342
PY17X_1002600	conserved Plasmodium protein, unknown function	-0.414525	4.95231	0.0985097	0.28458
PY17X_1229000	peptidyl-prolyl cis-trans isomerase, putative	1.12551	4.95086	0.000266745	0.00836206
PY17X_1346000	GTPase-activating protein, putative	0.286582	4.94958	0.258619	0.497429
PY17X_1022200	ankyrin-repeat protein, putative	0.473169	4.94949	0.138815	0.348486
PY17X_1106600	mediator of RNA polymerase II transcription subunit 11, putative	-0.0158788	4.94925	0.984174	1
PY17X_1230300	DNA repair and recombination protein RAD54, putative	0.830288	4.94872	0.000886846	0.0175493
PY17X_0310200	multidrug efflux pump, putative	-0.169874	4.94251	0.552144	0.752833
PY17X_1353600	conserved Plasmodium protein, unknown function	-0.389899	4.94183	0.125434	0.329763
PY17X_1428400	ER membrane protein complex subunit 1, putative	0.208454	4.94138	0.41479	0.644778
PY17X_1118800	malate dehydrogenase, putative	0.569442	4.94106	0.0313425	0.147994
PY17X_1358800	secreted ookinete protein, putative	-0.297887	4.93991	0.222315	0.454066
PY17X_0524800	conserved Plasmodium protein, unknown function	0.246348	4.93926	0.382376	0.617351
PY17X_0303900	conserved Plasmodium protein, unknown function	0.166125	4.93819	0.537238	0.741106
PY17X_1212000	MORN repeat protein, putative	-0.367792	4.93753	0.136168	0.343499
PY17X_0108900	T-complex protein 1 subunit zeta, putative	0.498618	4.93526	0.0437263	0.17809
PY17X_1441000	conserved Plasmodium protein, unknown function	0.600331	4.93421	0.0162161	0.0976745
PY17X_1414900	pinin/SDK/MemA domain-containing protein, putative	0.254008	4.93359	0.321497	0.562637
PY17X_0828300	conserved Plasmodium protein, unknown function	-0.429989	4.93347	0.0986882	0.28458
PY17X_1206400	methionine--tRNA ligase, putative	-0.223219	4.93043	0.352831	0.589647
PY17X_0213500	eukaryotic translation initiation factor 2 subunit alpha, putative	0.446649	4.92935	0.105131	0.296211
PY17X_0309500	conserved Plasmodium protein, unknown function	0.455677	4.92577	0.105063	0.296211
PY17X_1419300	ubiquitin carboxyl-terminal hydrolase MINDY, putative	-0.509688	4.9247	0.0541888	0.200387
PY17X_1116900	kinetochore protein NDC80, putative	0.319729	4.92387	0.168885	0.38933
PY17X_0902300	reticulocyte binding protein, putative	-0.396201	4.92378	0.12871	0.33413
PY17X_1106400	conserved Plasmodium protein, unknown function	0.400849	4.92341	0.0956661	0.279172
PY17X_1352700	isoleucine--tRNA ligase, putative	0.230549	4.92267	0.367928	0.603682
PY17X_0416600	microneme associated antigen, putative	0.738804	4.91799	0.00249106	0.031717
PY17X_1130300	CPW-WPC family protein	0.155713	4.91632	0.508574	0.719542
PY17X_0835000	conserved Plasmodium protein, unknown function	0.844396	4.91606	0.0269816	0.135586
PY17X_0622200	conserved Plasmodium protein, unknown function	0.292908	4.91401	0.330289	0.571173
PY17X_1014500	inner membrane complex suture component, putative	0.353195	4.91323	0.304688	0.544775
PY17X_1233000	endonuclease III-like protein 1, putative	-0.102225	4.91316	0.722681	0.87009
PY17X_1035800	aldo-keto reductase, putative	-0.0789639	4.91162	0.79168	0.910854
[truncated: 2,140 more rows]
