# Supplementary material for: A pleckstrin homology domain protein is involved in crystalloid formation in Plasmodium ookinetes and affects the maturation of infective sporozoites
Source: Front Cell Infect Microbiol. 2026 May 18;16:1777159. doi: 10.3389/fcimb.2026.1777159 (PMC13223096; doi:10.3389/fcimb.2026.1777159)
Supplement: Supplementary file 7 [file Table3.xlsx]

## Sheet: Up-regulated
Supplementary Table 3. List of significantly up-regulated genes in ΔCryPH2 mutant parasites.
GeneID	Product Description	logFC	logCPM	PValue	FDR
PY17X_0106000	conserved Plasmodium protein, unknown function	1.02131	6.57921	0.000110247	0.00456201
PY17X_0107300	RING zinc finger protein, putative	0.878381	5.13307	0.00289906	0.0342752
PY17X_0108300	conserved Plasmodium protein, unknown function	1.13864	4.81382	0.000574178	0.0134633
PY17X_0108400	heptatricopeptide repeat-containing protein, putative	0.728647	7.15872	0.00144093	0.024238
PY17X_0109900	palmitoyltransferase DHHC2	1.25474	3.04254	0.00227819	0.0305317
PY17X_0111400	EF hand domain-containing protein, putative	1.45734	4.02073	3.16738e-05	0.00214862
PY17X_0111800	lsm12, putative	0.845781	5.153	0.00388355	0.0415615
PY17X_0111900	conserved Plasmodium protein, unknown function	1.0625	3.89271	0.00261731	0.0325238
PY17X_0204900	selenocysteine-specific elongation factor, putative	1.04289	5.70988	0.000129784	0.00511471
PY17X_0205600	tubulin-specific chaperone a, putative	0.929621	4.87974	0.00176694	0.0267825
PY17X_0206000	photosensitized INA-labeled protein PHIL1, putative	0.919679	9.73228	5.05658e-05	0.00271742
PY17X_0206100	mitochondrial carrier protein, putative	0.93151	4.17944	0.003908	0.0415714
PY17X_0207900	ras-related protein Rab-5C, putative	0.930578	6.20994	0.000224093	0.00730154
PY17X_0209300	conserved Plasmodium protein, unknown function	1.15361	3.16475	0.00210874	0.0295795
PY17X_0211400	vacuolar protein sorting-associated protein 51, putative	0.744896	5.57532	0.000906451	0.0177767
PY17X_0215300	dynein light chain, putative	1.68521	1.70998	0.004696	0.0472799
PY17X_0215400	dynein heavy chain, putative	0.998346	9.2029	0.00222348	0.0302657
PY17X_0215700	AP-4 complex subunit beta, putative	0.719889	5.28551	0.00240139	0.0313515
PY17X_0215900	IMP1-like protein, putative	1.45756	8.43546	5.54626e-09	3.82507e-06
PY17X_0216500	heat shock protein, putative	1.63959	2.86354	0.000346277	0.00968172
PY17X_0305600	serine repeat antigen 2	1.42789	3.38233	3.73731e-05	0.00227426
PY17X_0306200	acyl carrier protein, putative	0.97122	3.93605	0.000579138	0.0134633
PY17X_0307300	transporter, putative	1.01181	8.15855	0.00037087	0.0100305
PY17X_0404200	palmitoyltransferase DHHC1, putative	0.633706	7.163	0.00206575	0.0292148
PY17X_0404900	inner membrane complex protein 1e, putative	0.718513	9.00672	0.00180769	0.0269773
PY17X_0405100	conserved Plasmodium protein, unknown function	0.686262	6.89081	0.00187368	0.0273968
PY17X_0407100	cytochrome c oxidase subunit 6c, putative	1.19108	3.83	4.56627e-05	0.00255341
PY17X_0407200	ATP synthase-associated protein, putative	1.62533	2.31505	0.00178157	0.0269056
PY17X_0407500	40S ribosomal protein S23, putative	0.846798	4.71451	0.00168355	0.0262553
PY17X_0409900	N2227-like protein, putative	1.3347	8.99399	2.87155e-09	2.97061e-06
PY17X_0412900	glycogen synthase kinase-3 beta, putative	0.973531	6.03733	2.1028e-05	0.00172517
PY17X_0416600	microneme associated antigen, putative	0.738804	4.91799	0.00249106	0.031717
PY17X_0416700	ribosomal protein L27, mitochondrial, putative	1.03012	4.30995	0.000336906	0.00958101
PY17X_0417300	protein YOP1, putative	1.00587	3.13389	0.00333277	0.0377651
PY17X_0420500	alpha tubulin 1	1.25104	8.49637	0.00016087	0.00590725
PY17X_0421000	ras-related protein RAB7, putative	1.74845	4.12552	1.49655e-07	5.1606e-05
PY17X_0502700	phosphomannomutase, putative	0.644983	5.3848	0.00437495	0.0452854
PY17X_0503000	conserved Plasmodium protein, unknown function	0.655319	8.33943	0.0016941	0.0262553
PY17X_0504800	TMEM94 domain-containing protein, putative	0.763879	7.22709	0.00137777	0.024238
PY17X_0505400	flagellar outer arm dynein-associated protein, putative	1.35998	6.07778	1.78413e-05	0.00150668
PY17X_0508700	HORMA domain protein, putative	1.10255	5.50232	0.000323237	0.00956565
PY17X_0509100	conserved Plasmodium protein, unknown function	0.712768	9.95987	0.000176208	0.00607622
PY17X_0510800	dynein, putative	0.66008	6.35037	0.00380528	0.0412928
PY17X_0511000	conserved protein, unknown function	1.05767	3.80803	0.000608644	0.0138158
PY17X_0511100	respiratory chain complex 4 associated protein 2, putative	1.60573	3.37677	4.96601e-05	0.00270386
PY17X_0517300	phosphatidylinositol N-acetylglucosaminyltransferase subunit A, putative	0.803759	6.56564	0.000298801	0.00909146
PY17X_0522000	antigen UB05, putative	1.49845	2.62208	0.000553265	0.0132336
PY17X_0523000	holo-[acyl-carrier-protein] synthase, putative	1.11948	3.40298	0.00363151	0.0400725
PY17X_0524100	alpha tubulin 2	1.31389	5.57621	7.6021e-07	0.000185044
PY17X_0525300	glideosome associated protein with multiple membrane spans 2, putative	0.924589	7.59065	0.00159565	0.0255922
PY17X_0605200	nucleosome assembly protein, putative	1.03458	5.04789	0.000119054	0.00482984
PY17X_0606651	kelch domain-containing protein, putative	0.917218	8.18835	0.000237366	0.00749788
PY17X_0614600	conserved protein, unknown function	0.892806	4.7449	0.000231357	0.00746449
PY17X_0614900	AP2 domain transcription factor AP2-Z, putative	1.02112	9.46999	5.41698e-05	0.0028374
PY17X_0616800	transcription initiation factor IIA subunit 1, putative	0.909616	4.19774	0.0012741	0.0231239
PY17X_0616900	conserved Plasmodium protein, unknown function	1.15107	4.29679	0.0001604	0.00590725
PY17X_0617200	eukaryotic translation initiation factor 3 subunit I, putative	0.838453	4.62462	0.0025282	0.031993
PY17X_0617400	conserved Plasmodium membrane protein, unknown function	0.754121	5.70402	0.00371461	0.0404502
PY17X_0619700	cell division control protein CDC50A, putative	1.1566	7.35277	1.70353e-05	0.00149983
PY17X_0620800	conserved protein, unknown function	0.915406	6.53821	0.00388522	0.0415615
PY17X_0621600	rhoptry protein, putative	1.24023	4.52792	0.000164471	0.00590725
PY17X_0701100	Plasmodium exported protein, unknown function	0.721584	6.53395	0.00141185	0.024238
PY17X_0703100	protein disulfide-isomerase, putative	0.606472	8.27184	0.00262594	0.0325334
PY17X_0703700	conserved Plasmodium protein, unknown function	0.716002	5.28642	0.00142812	0.024238
PY17X_0707800	RWD domain-containing protein, putative	1.01371	4.99136	0.000780608	0.0162319
PY17X_0711000	Snf2-related CBP activator, putative	0.803826	5.60361	0.000890614	0.0175493
PY17X_0712600	rRNA-processing protein FCF1, putative	0.899306	6.61792	0.000223442	0.00730154
PY17X_0712700	dynactin subunit 6, putative	1.81538	7.17549	1.47391e-14	2.03301e-11
PY17X_0713300	rhoptry neck protein 5	0.711772	8.29753	0.00248284	0.0317098
PY17X_0713500	histidine triad nucleotide-binding protein 1, putative	1.09837	6.36264	0.000187783	0.00631675
PY17X_0714200	meiotic recombination protein DMC1, putative	1.07306	7.6339	8.71832e-06	0.000949379
PY17X_0714500	small heat shock protein HSP20, putative	0.779179	10.2283	0.000309986	0.00929507
PY17X_0717200	ATPase GET3, putative	1.3466	2.65339	0.00192056	0.0276119
PY17X_0720600	trafficking protein particle complex subunit 3, putative	0.849865	4.68403	0.00138382	0.024238
PY17X_0720900	CRONE protein, putative	0.512207	7.9776	0.00501467	0.0492891
PY17X_0721100	dynein regulatory complex protein, putative	0.576423	6.29732	0.00495636	0.0489485
PY17X_0803000	chitinase	1.33813	7.19968	0.00366573	0.0401922
PY17X_0807600	rhoptry-associated membrane antigen, putative	0.931265	6.95142	0.00427589	0.0444564
PY17X_0808300	cytoskeleton associated protein, putative	1.76895	7.6183	2.75839e-18	1.14142e-14
PY17X_0809500	P4-type ATPase ATP7	0.781728	8.04579	0.00191631	0.0276119
PY17X_0813800	apoptosis-related protein, putative	1.88597	2.05167	0.00219454	0.030128
PY17X_0815200	cytosolic Fe-S cluster assembly factor NBP35, putative	1.49045	3.21919	0.000814865	0.0166104
PY17X_0822200	endoplasmic reticulum chaperone BiP, putative	1.11637	5.25996	0.00033518	0.00958101
PY17X_0822400	cytochrome b5, putative	1.06229	5.01351	0.00179075	0.0269459
PY17X_0822500	50S ribosomal protein L3, apicoplast, putative	1.08414	7.26899	0.000100893	0.00431709
PY17X_0823400	PPPDE peptidase, putative	0.949588	6.60082	3.27631e-05	0.00217379
PY17X_0823500	thioredoxin-like protein 1, putative	0.867958	10.1469	8.77559e-05	0.00390466
PY17X_0826700	phosphoglycerate kinase, putative	0.527137	10.3988	0.00329603	0.0374697
PY17X_0829000	telomeric repeat binding factor 1, putative	1.17225	3.97936	6.74229e-05	0.0032823
PY17X_0833700	G2 protein, putative	1.03734	8.3846	0.000188229	0.00631675
PY17X_0835500	conserved Plasmodium protein, unknown function	1.41496	10.813	0.00062874	0.0140591
PY17X_0835600	PUB domain-containing protein, putative	1.07073	5.32593	1.70589e-06	0.000352948
PY17X_0838900	UBX domain-containing protein, putative	0.833992	5.06213	0.00192176	0.0276119
PY17X_0839000	cAMP-dependent protein kinase catalytic subunit	0.869756	7.71781	7.14894e-05	0.0034398
PY17X_0839100	conserved Plasmodium protein, unknown function	0.790379	6.60931	0.000774971	0.0162319
PY17X_0904300	PH-like domain-containing protein, putative	0.808127	8.93269	0.00105923	0.019833
PY17X_0908600	EELM2 domain-containing protein, putative	0.802313	8.03139	0.000700609	0.015061
PY17X_0908700	OTU domain-containing protein, putative	0.757215	4.38098	0.00268622	0.0326929
PY17X_0909500	NdP1 protein, putative	0.953895	4.29202	0.00287008	0.0341276
PY17X_0909800	conserved Plasmodium protein, unknown function	1.09207	8.06958	0.000108005	0.00456048
PY17X_0910000	conserved Plasmodium protein, unknown function	0.771108	7.71725	0.00282139	0.0337425
PY17X_0910900	AAA family ATPase, putative	0.792954	6.09927	0.00036086	0.00990623
PY17X_0913600	casein kinase 1, putative	0.649938	8.27296	0.00146303	0.0244114
PY17X_0917700	T-complex protein 1 subunit alpha, putative	0.821906	6.23508	0.0021988	0.030128
PY17X_0917800	RNA-binding protein, putative	1.32706	8.33469	5.9346e-08	2.23249e-05
PY17X_0918300	conserved Plasmodium protein, unknown function	1.03681	6.05417	0.00294735	0.0347468
PY17X_0920900	fam-d protein	1.66853	2.6457	0.00169257	0.0262553
PY17X_0921900	bifunctional farnesyl/geranylgeranyl diphosphate synthase, putative	1.00884	4.67643	0.000279101	0.0086836
PY17X_0922000	ATP-dependent 6-phosphofructokinase, putative	0.995671	3.98404	0.00302633	0.0354757
PY17X_0924500	kelch domain-containing protein, putative	1.14405	4.80822	9.16221e-06	0.000972134
PY17X_0926600	ribosomal protein L37, mitochondrial, putative	2.51594	1.60198	0.00018132	0.00620085
PY17X_0929300	palmitoyltransferase DHHC3, putative	0.830013	6.21983	0.00416963	0.0435705
PY17X_0930400	conserved Plasmodium protein, unknown function	0.916239	6.9712	0.000432505	0.0110476
PY17X_0933700	peptidyl-prolyl cis-trans isomerase, putative	1.14045	4.90752	4.40747e-05	0.00253307
PY17X_0933800	pyridoxine biosynthesis protein PDX2, putative	0.998731	4.46599	6.04168e-05	0.00308648
PY17X_0934500	histone-lysine N-methyltransferase SET7, putative	1.31812	5.13343	2.45122e-06	0.000422632
PY17X_0938100	acylphosphatase, putative	1.18327	5.64145	2.18529e-06	0.000393162
PY17X_0938900	actin-like protein, putative	1.04342	5.97875	5.27714e-05	0.00279959
PY17X_0939000	ribosomal protein L11, mitochondrial, putative	1.10837	4.81994	1.12067e-05	0.00115933
PY17X_0939100	vacuolar protein sorting-associated protein 35, putative	0.896202	4.77944	0.000738945	0.0157615
PY17X_0942200	vacuolar fusion protein CCZ1, putative	0.860413	4.99429	0.00175126	0.0267825
PY17X_0944300	histone H2B, putative	0.987158	9.28421	1.78615e-07	5.68546e-05
PY17X_0944500	calcium/calmodulin-dependent protein kinase, putative	0.802649	7.2732	0.00103021	0.0194658
PY17X_0947100	fam-c protein	1.99135	4.45257	2.16792e-05	0.00172517
PY17X_1004300	protein CERLI2, putative	0.806276	6.25677	0.00508622	0.0498739
PY17X_1004500	pre-mRNA-processing-splicing factor 8, putative	0.717337	4.80518	0.00358895	0.0398003
PY17X_1005800	ribosomal protein L25, putative	0.860249	6.00728	0.000399112	0.010387
PY17X_1006600	conserved Plasmodium protein, unknown function	0.76784	9.06007	0.00142714	0.024238
PY17X_1006700	TH1 domain-containing protein, putative	0.710446	6.88544	0.00141397	0.024238
PY17X_1010700	ataxin-2 like protein, putative	1.16064	3.91115	0.000281221	0.00868426
PY17X_1011200	conserved protein, unknown function	0.770669	9.05666	0.00327074	0.0372846
PY17X_1011300	ribonuclease H2 subunit B, putative	1.27701	3.01746	0.00270576	0.0327381
PY17X_1014700	succinate--CoA ligase [ADP-forming] subunit beta, putative	0.75139	5.23331	0.00269798	0.0327381
PY17X_1017100	ribosomal protein L15, apicoplast, putative	0.821776	6.78468	0.000458521	0.0115882
PY17X_1020300	conserved Plasmodium protein, unknown function	0.821951	7.41131	0.00280324	0.0336227
PY17X_1020800	enoyl-CoA hydratase, putative	1.10493	4.59708	0.00247293	0.0317098
PY17X_1024600	protein GPR89, putative	0.906729	7.00235	0.00135104	0.0239941
PY17X_1024700	glycine--tRNA ligase, putative	0.829384	8.92146	0.000508899	0.0124605
PY17X_1027400	conserved protein, unknown function	0.733718	5.59918	0.00219477	0.030128
PY17X_1029700	Btz domain-containing protein, putative	0.707311	5.9404	0.000881502	0.0175493
PY17X_1034500	rhoptry-associated protein 1, putative	0.851223	6.67428	0.00275024	0.0331792
PY17X_1034800	alpha/beta hydrolase, putative	2.3478	2.21128	3.39399e-05	0.00219443
PY17X_1037600	LCCL domain-containing protein	0.823428	4.79288	0.00140138	0.024238
PY17X_1037800	glideosome associated protein with multiple membrane spans 3, putative	0.953937	7.10597	0.000427948	0.0109991
PY17X_1037900	vacuolar protein sorting-associated protein 29, putative	1.25601	4.02561	0.000301891	0.00911843
PY17X_1038300	glycerophosphodiester phosphodiesterase, putative	1.43122	5.67497	5.72918e-07	0.000148171
PY17X_1040800	selenoprotein 1, putative	1.8254	2.82181	0.000112827	0.00462256
PY17X_1107600	rhomboid protease ROM4, putative	0.937097	7.64631	2.56043e-06	0.000423802
PY17X_1114500	secreted ookinete protein, putative	0.864164	4.61739	0.00267323	0.0326929
PY17X_1116500	glideosome-associated protein 40, putative	0.909627	8.38437	0.00194072	0.0277879
PY17X_1117900	BFR1 domain-containing protein, putative	0.717421	8.48792	0.00183696	0.0272449
PY17X_1123300	chorismate synthase, putative	0.789957	4.84329	0.00180344	0.0269773
PY17X_1123600	EGF-like membrane protein, putative	1.12212	3.71811	0.000946091	0.0183799
PY17X_1124200	ribonuclease H2 subunit A, putative	1.02353	6.19582	1.70401e-06	0.000352948
PY17X_1127700	protein DJ-1, putative	1.06793	4.69464	0.000618665	0.0139132
PY17X_1127800	conserved Plasmodium protein, unknown function	1.08328	4.46957	2.99777e-05	0.0021025
PY17X_1129300	DnaJ protein, putative	1.63345	3.60779	4.49452e-05	0.00254772
PY17X_1129600	phospholipase, putative	1.21853	8.49968	4.01358e-05	0.00233918
PY17X_1132800	metacaspase-1, putative	0.860736	4.57332	0.000795926	0.0164677
PY17X_1139200	glideosome-associated connector, putative	1.22661	10.0682	4.33381e-09	3.58666e-06
PY17X_1139300	proliferating cell nuclear antigen 1, putative	0.991045	5.73075	8.69351e-05	0.00390466
PY17X_1205100	inner membrane complex protein 1c, putative	1.1019	9.40176	2.15102e-05	0.00172517
PY17X_1209000	conserved protein, unknown function	1.32138	3.71295	9.57525e-05	0.00417078
PY17X_1209800	26S protease regulatory subunit 4, putative	0.800092	5.72105	0.000702458	0.015061
PY17X_1210100	tubulin beta chain, putative	0.908904	9.25622	1.54765e-05	0.00142315
PY17X_1212600	inner membrane complex sub-compartment protein 1	1.05825	6.5215	0.00221649	0.0302657
PY17X_1213900	cytochrome b-c1 complex subunit 7, putative	0.872907	4.55364	0.000610994	0.0138158
PY17X_1214100	phosphoglucomutase, putative	0.599272	7.69202	0.00370858	0.0404502
PY17X_1217200	heat shock protein 60, putative	0.754116	4.34416	0.0040483	0.0427344
PY17X_1217400	ribonucleoside-diphosphate reductase small chain, putative	1.07504	5.37824	5.82362e-06	0.000730246
PY17X_1219700	peptidyl-prolyl cis-trans isomerase, putative	1.21131	3.76996	0.000165597	0.00590725
PY17X_1221300	oocyst capsule protein Cap380, putative	1.74681	7.39324	2.89268e-17	5.98495e-14
PY17X_1222400	cytochrome c oxidase subunit 4, putative	1.21767	4.17551	8.98402e-05	0.00395488
PY17X_1226300	proteasome subunit alpha type-6, putative	0.969375	3.64658	0.00147601	0.0244237
PY17X_1227700	Dpy-19-like C-mannosyltransferase, putative	0.868816	4.3937	0.00485368	0.0482801
PY17X_1228700	conserved protein, unknown function	0.970115	8.65142	0.000158653	0.00590725
PY17X_1228800	alpha/beta hydrolase, putative	1.42782	6.0061	6.15957e-06	0.000749656
PY17X_1229000	peptidyl-prolyl cis-trans isomerase, putative	1.12551	4.95086	0.000266745	0.00836206
PY17X_1229100	conserved Plasmodium protein, unknown function	0.722864	7.87132	0.00164753	0.0258238
PY17X_1230300	DNA repair and recombination protein RAD54, putative	0.830288	4.94872	0.000886846	0.0175493
PY17X_1234600	phosducin-like protein 1, putative	1.1718	4.29857	8.19283e-05	0.00379278
PY17X_1235500	serine/arginine-rich splicing factor 1, putative	1.06166	5.70223	7.88221e-06	0.000931902
PY17X_1236600	cyclin, putative	1.60063	6.45399	9.66952e-09	5.63029e-06
PY17X_1237100	conserved protein, unknown function	1.19511	7.86173	3.82909e-05	0.00227568
PY17X_1237200	histone RNA hairpin-binding protein, putative	0.81313	6.0071	0.000990523	0.0190641
PY17X_1240100	conserved Plasmodium protein, unknown function	0.699653	7.65449	0.00176545	0.0267825
PY17X_1243800	inner membrane complex protein 1g, putative	0.7676	10.2507	0.000631946	0.0140591
PY17X_1244100	conserved Plasmodium protein, unknown function	0.908095	6.06878	0.00108937	0.0201242
PY17X_1246100	AP-1/2 complex subunit beta, putative	0.708216	6.50142	0.000833334	0.0168114
PY17X_1304600	conserved protein, unknown function	1.24837	3.67736	0.0050091	0.0492891
PY17X_1308900	60S ribosomal protein L1, putative	1.22139	3.14967	0.000476657	0.011954
PY17X_1310700	serine/threonine protein kinase, putative	0.899984	6.89522	0.00334027	0.0377651
PY17X_1315000	conserved Plasmodium protein, unknown function	2.26335	3.3816	1.0885e-08	5.63029e-06
PY17X_1315100	inner membrane complex protein, putative	1.00413	7.56811	4.73262e-06	0.00068753
PY17X_1319500	rhoptry neck protein 2	1.03797	7.15106	6.45944e-05	0.00322038
PY17X_1321900	aminopeptidase P, putative	1.00735	5.23109	6.64294e-05	0.00327244
PY17X_1324500	signal peptide peptidase, putative	1.41147	3.29036	2.61259e-05	0.00196562
PY17X_1329000	meiotic nuclear division protein 1, putative	0.985315	4.55153	0.000525798	0.0127985
PY17X_1329400	valine--tRNA ligase, putative	1.01176	6.09669	0.000234505	0.00746449
PY17X_1330100	cytochrome c1, heme protein, mitochondrial, putative	2.22306	2.59371	8.60112e-06	0.000949379
PY17X_1330200	glyceraldehyde-3-phosphate dehydrogenase	1.24933	8.81882	4.83064e-05	0.00266523
PY17X_1331400	fam-a protein	1.6347	2.21852	0.00364794	0.0401467
PY17X_1331700	fam-a protein	1.27549	3.46005	0.000161699	0.00590725
PY17X_1336400	C3H1-type zinc finger protein CZIF1, putative	0.689298	7.41909	0.00301685	0.0354651
PY17X_1336800	zinc finger protein, putative	1.19599	3.34231	0.00147322	0.0244237
PY17X_1341900	protein transport protein SFT2, putative	0.821686	4.35634	0.00390222	0.0415714
PY17X_1350900	DNA polymerase theta, putative	1.31066	4.21066	0.00013981	0.00540684
PY17X_1351100	signal peptidase complex catalytic subunit SEC11, putative	1.80832	2.23958	0.000361945	0.00990623
PY17X_1355800	tryptophan--tRNA ligase, putative	1.22488	4.07269	2.43445e-05	0.00190071
PY17X_1360300	inner membrane complex suture component, putative	1.4025	8.76461	3.65921e-07	0.000108156
PY17X_1360400	GPI mannosyltransferase 3, putative	0.7106	5.0656	0.00239371	0.0313515
PY17X_1360600	inner membrane complex protein 1k, putative	1.11249	8.02812	0.000233327	0.00746449
PY17X_1364300	isocitrate dehydrogenase [NADP], mitochondrial, putative	1.98116	3.21214	2.15381e-06	0.000393162
PY17X_1364700	protein transport protein SEC61 subunit alpha, putative	1.16043	4.76645	2.8451e-05	0.00202983
PY17X_1366000	DNA/RNA-binding protein Alba 4	1.13012	4.79895	3.66376e-05	0.00226278
PY17X_1366400	conserved Plasmodium protein, unknown function	1.40855	2.54964	0.00129197	0.0232672
PY17X_1366500	conserved Plasmodium protein, unknown function	1.04347	3.8317	0.00288935	0.0342582
PY17X_1367700	glutamate--tRNA ligase, putative	0.782572	5.886	0.000459271	0.0115882
PY17X_1368200	peptidase, putative	1.49284	4.74982	4.49978e-07	0.000124134
PY17X_1370100	glycerol kinase, putative	1.38292	7.73213	1.80356e-08	8.29236e-06
PY17X_1370300	conserved Plasmodium protein, unknown function	1.03867	5.67244	0.000289874	0.00888518
PY17X_1371000	thioredoxin-related protein, putative	0.886313	4.25527	0.00321832	0.0368904
PY17X_1371200	vacuolar fusion protein MON1, putative	0.960344	4.47676	0.00238639	0.0313515
PY17X_1371300	exported protein IBIS1, putative	1.64604	2.50028	0.00311592	0.0360445
PY17X_1406600	26S protease regulatory subunit 10B, putative	1.32941	3.44925	0.00149125	0.0244237
PY17X_1409000	tyrosine recombinase, putative	0.696728	6.79381	0.00356589	0.0396657
PY17X_1410900	ras-related protein Rab-5B, putative	0.865809	4.6972	0.00129754	0.0232672
PY17X_1411000	PhIL1-interacting candidate PIC5, putative	1.12586	8.67506	1.37407e-05	0.0013223
PY17X_1411100	tetratricopeptide repeat protein, putative	0.984086	4.1266	0.000691406	0.0149793
PY17X_1412100	M1-family alanyl aminopeptidase, putative	0.871646	6.8554	0.000800208	0.0164739
PY17X_1413300	conserved Plasmodium protein, unknown function	0.861494	10.2566	0.00034036	0.00958101
PY17X_1413400	methionyl-tRNA formyltransferase, putative	1.1387	5.08188	3.56942e-05	0.00223792
PY17X_1418200	conserved protein, unknown function	1.24151	2.80219	0.00149328	0.0244237
PY17X_1419000	translocation protein SEC63, putative	0.805821	5.10359	0.00185968	0.0273856
PY17X_1419900	protein phosphatase PP2A regulatory subunit A, putative	1.09161	3.79339	0.000680553	0.0148217
PY17X_1420800	dihydrolipoyllysine-residue succinyltransferase component of 2-oxoglutarate dehydrogenase complex, putative	0.774311	4.82473	0.0032611	0.0372774
PY17X_1423600	calcium/calmodulin-dependent protein kinase, putative	1.32043	4.41776	8.18663e-05	0.00379278
PY17X_1428200	conserved protein, unknown function	1.1461	3.73766	0.00048321	0.0120227
PY17X_1431900	W2 domain-containing protein, putative	1.22817	5.12103	3.30955e-05	0.00217379
PY17X_1439200	protein TSSC1, putative	1.25188	3.57564	0.00359723	0.0398003
PY17X_1440100	glideosome-associated protein 45, putative	0.81908	8.51438	0.0015075	0.0245361
PY17X_1441100	vacuolar iron transporter, putative	1.16217	4.65593	0.000326364	0.00956565
PY17X_1442000	cytochrome c heme lyase, putative	1.09241	7.26214	0.000189289	0.00631675
PY17X_1443300	conserved Plasmodium protein, unknown function	1.36897	4.18348	3.84962e-05	0.00227568
PY17X_1443500	haloacid dehalogenase-like hydrolase, putative	0.892545	8.69834	4.81836e-06	0.00068753
PY17X_1443600	haloacid dehalogenase-like hydrolase, putative	1.02208	7.03063	1.48967e-05	0.00140097
PY17X_1444700	protein SOC2, putative	1.42478	10.4156	2.24459e-08	9.28812e-06
PY17X_1447600	ATP-dependent protease subunit ClpQ, putative	1.53136	2.79714	0.000395527	0.0103639
PY17X_1448300	ras-related protein Rab-2, putative	0.868072	4.85849	0.000572348	0.0134633
PY17X_1448500	conserved Plasmodium protein, unknown function	1.19432	4.90794	5.32263e-06	0.000688283
PY17X_1450600	conserved Plasmodium protein, unknown function	1.16268	4.96008	1.66356e-05	0.00149648
PY17X_1453700	p25-alpha family protein	0.843023	10.187	0.000492472	0.0121301
PY17X_1453750	conserved Plasmodium protein, unknown function	0.7782	6.46516	0.00088921	0.0175493
PY17X_1454000	conserved Plasmodium protein, unknown function	1.04981	4.55581	0.000101198	0.00431709
PY17X_1455900	protein kinase 2	0.658499	6.40755	0.002672	0.0326929
PY17X_1458600	40S ribosomal protein S17, putative	1.37828	3.90843	2.73947e-05	0.00202427
PY17X_1459200	conserved Plasmodium protein, unknown function	1.16054	8.31529	0.000133927	0.00522822
PY17X_1460900	kinesin-13, putative	0.733214	9.44859	0.00146219	0.0244114
PY17X_1461000	conserved Plasmodium protein, unknown function	1.17956	4.43684	0.000168352	0.0059542
PY17X_1462100	myosin A-tail interacting protein, putative	0.841675	9.07334	8.33679e-05	0.00379278
PY17X_1462500	signal recognition particle receptor subunit beta, putative	0.965769	5.1456	0.000175326	0.00607622
PY17X_1465100	leucine-rich repeat protein	0.803958	7.17363	0.000935686	0.0182635
PY17X_1465800	vacuolar protein sorting-associated protein 26, putative	0.833906	4.70863	0.00171849	0.026534
PY17X_1466500	HSP20-like chaperone, putative	0.906295	3.93581	0.00233939	0.0309278
PY17X_1466700	coronin, putative	1.14712	7.58068	2.68545e-06	0.0004274
