# Supplementary material for: A pleckstrin homology domain protein is involved in crystalloid formation in Plasmodium ookinetes and affects the maturation of infective sporozoites
Source: Front Cell Infect Microbiol. 2026 May 18;16:1777159. doi: 10.3389/fcimb.2026.1777159 (PMC13223096; doi:10.3389/fcimb.2026.1777159)
Supplement: Supplementary file 8 [file Table4.xlsx]

## Sheet: Down-regulated
Supplementary Table 4. List of significantly down-regulated genes in ΔCryPH2 mutant parasites.
GeneID	Product Description	logFC	logCPM	PValue	FDR
PY17X_0102400	zinc finger protein, putative	-1.14791	5.98641	8.56561e-06	0.000949379
PY17X_0102500	ATP-dependent RNA helicase MTR4, putative	-0.942131	5.0942	0.000109576	0.00456201
PY17X_0102900	geranylgeranyl transferase type-2 subunit beta, putative	-1.13771	6.72801	0.000592759	0.0135675
PY17X_0103300	conserved Plasmodium protein, unknown function	-0.660673	7.05822	0.00245659	0.0316678
PY17X_0111300	SWI/SNF-related matrix-associated actin-dependent regulator of chromatin, putative	-0.789357	5.76375	0.00437751	0.0452854
PY17X_0112700	6-cysteine protein P12p, putative	-0.640214	7.26332	0.0047827	0.0478039
PY17X_0213100	conserved Plasmodium protein, unknown function	-0.77988	4.30392	0.00460429	0.0466461
PY17X_0301200	nucleic acid-binding protein, putative	-0.646225	8.89088	0.000385404	0.0102891
PY17X_0301700	ERCC1 nucleotide excision repair protein, putative	-1.41238	2.80737	0.00109964	0.0201342
PY17X_0309800	nucleoporin NUP390, putative	-0.703594	7.04769	0.000390215	0.0103507
PY17X_0311100	conserved protein, unknown function	-0.754622	5.91284	0.000585398	0.0135328
PY17X_0315600	ATP-dependent RNA helicase DDX47, putative	-0.640366	8.03588	0.00184898	0.0273253
PY17X_0316800	Plasmodium exported protein, unknown function	-1.62407	3.44972	1.90267e-06	0.000374916
PY17X_0406800	activator of Hsp90 ATPase, putative	-0.768046	5.09779	0.001646	0.0258238
PY17X_0408600	DNA polymerase delta small subunit, putative	-0.761228	5.64745	0.00213162	0.0297995
PY17X_0410800	phd finger protein, putative	-0.647857	9.09507	0.00256912	0.0321869
PY17X_0415100	conserved Plasmodium protein, unknown function	-0.937394	5.73266	0.000127293	0.00506478
PY17X_0415500	conserved Plasmodium protein, unknown function	-1.70184	3.28	2.54805e-05	0.00195256
PY17X_0418500	autophagy-related protein 3, putative	-0.567678	9.04581	0.0019907	0.0283208
PY17X_0502300	DNA polymerase delta catalytic subunit, putative	-0.839337	4.88047	0.00349796	0.0391205
PY17X_0506100	dihydrolipoamide acyltransferase, putative	-0.670398	7.40321	0.00207567	0.0292148
PY17X_0507800	citrate synthase, mitochondrial, putative	-0.683152	10.0445	0.000576782	0.0134633
PY17X_0521400	conserved Plasmodium protein, unknown function	-1.12586	3.80824	0.000120326	0.00483406
PY17X_0603300	conserved Plasmodium protein, unknown function	-0.86001	4.05899	0.00473939	0.047601
PY17X_0604400	high mobility group protein B1, putative	-0.651118	6.63931	0.00074275	0.0157615
PY17X_0607000	high mobility group protein B3, putative	-0.526194	9.34661	0.00475348	0.0476269
PY17X_0607100	conserved protein, unknown function	-0.575698	8.7779	0.00143354	0.024238
PY17X_0704000	ATP-dependent RNA helicase DBP10, putative	-0.80133	6.61419	0.00254007	0.0320451
PY17X_0705900	conserved Plasmodium protein, unknown function	-0.67994	6.62235	0.000828329	0.0168021
PY17X_0706300	Fe-S cluster assembly protein DRE2, putative	-0.617468	7.51389	0.00130928	0.0233525
PY17X_0706600	GTP-binding protein Obg2, putative	-0.727039	6.21672	0.00097378	0.0188294
PY17X_0707000	dicarboxylate/tricarboxylate carrier, putative	-0.613804	8.16966	0.00163945	0.0258238
PY17X_0711200	tetratricopeptide repeat protein, putative	-0.621276	5.91302	0.00240932	0.0313515
PY17X_0713800	conserved protein, unknown function	-0.524326	7.62507	0.00466236	0.0470558
PY17X_0805600	conserved Plasmodium protein, unknown function	-1.33197	5.61086	3.50661e-05	0.00223236
PY17X_0805900	inositol-phosphate phosphatase, putative	-0.660895	8.37007	0.00314977	0.0362196
PY17X_0806300	importin-7, putative	-0.70827	6.64287	0.00347434	0.0389616
PY17X_0814200	FHA domain protein, putative	-0.61758	7.79276	0.00392143	0.0416074
PY17X_0819000	major facilitator superfamily-related transporter, putative	-0.683159	6.0649	0.00315106	0.0362196
PY17X_0820700	conserved Plasmodium protein, unknown function	-0.615942	7.67777	0.00257361	0.0321869
PY17X_0821300	merozoite organizing protein, putative	-0.57136	6.67515	0.00483552	0.0482154
PY17X_0821700	conserved Plasmodium protein, unknown function	-1.77736	2.56465	8.34081e-05	0.00379278
PY17X_0821800	conserved protein, unknown function	-0.835159	5.62402	0.000836912	0.0168114
PY17X_0823100	gamma-glutamylcysteine synthetase	-0.734232	8.05106	0.000538304	0.0129506
PY17X_0824200	elongation of fatty acids protein, putative	-0.748841	6.2094	0.000351885	0.00977249
PY17X_0838200	histidine--tRNA ligase, putative	-1.09881	3.29908	0.00172885	0.0265948
PY17X_0838300	TFIIH basal transcription factor complex helicase XPD subunit, putative	-0.922061	7.02949	0.000174635	0.00607622
PY17X_0903800	kinesin-X4, putative	-0.816247	4.15309	0.003114	0.0360445
PY17X_0903900	oocyst rupture protein 1, putative	-0.680711	8.20927	0.000775446	0.0162319
PY17X_0906900	regulator of chromosome condensation, putative	-1.23072	3.27152	0.000642265	0.0142123
PY17X_0911200	RNA-binding protein, putative	-1.16656	3.84654	0.000363883	0.00990623
PY17X_0911400	protein KIC5, putative	-0.991747	3.92785	0.00243141	0.0315092
PY17X_0915700	conserved Plasmodium protein, unknown function	-0.736585	5.10353	0.00489418	0.0485663
PY17X_0915900	heat shock protein 70, putative	-0.694869	7.80942	0.0036715	0.0401922
PY17X_0916900	conserved Plasmodium protein, unknown function	-0.738681	7.23151	0.00450441	0.0462513
PY17X_0918700	serpentine receptor 1, putative	-1.0997	5.78827	1.32759e-05	0.00131729
PY17X_0919100	structural maintenance of chromosomes protein 1, putative	-0.51324	8.78052	0.00457463	0.046541
PY17X_0919200	tRNA:m(4)X modification enzyme TRM13, putative	-0.762019	4.89323	0.00218392	0.030128
PY17X_0920000	major facilitator superfamily-related transporter, putative	-0.656974	6.03303	0.00247807	0.0317098
PY17X_0920600	conserved Plasmodium protein, unknown function	-0.655378	10.29	0.000418598	0.010826
PY17X_0922400	conserved Plasmodium protein, unknown function	-0.642102	9.35002	0.00284301	0.0339031
PY17X_0927800	protein KIC10, putative	-0.957887	4.13211	0.00277581	0.0333905
PY17X_0939500	C2 domain-containing membrane protein, putative	-0.853657	5.26008	0.00108166	0.0201242
PY17X_0940600	tetratricopeptide repeat protein, putative	-0.688923	8.47998	0.00243667	0.0315092
PY17X_0940700	conserved Plasmodium protein, unknown function	-1.72393	4.23976	1.33703e-05	0.00131729
PY17X_1003300	conserved Plasmodium protein, unknown function	-0.757181	4.96848	0.00381195	0.0412928
PY17X_1003500	6-cysteine protein P36	-0.509608	10.6302	0.00388698	0.0415615
PY17X_1004800	amino acid decarboxylase AAD	-0.668011	7.09295	0.00335936	0.0377745
PY17X_1008900	actin-like protein, putative	-0.722819	7.01391	0.00039572	0.0103639
PY17X_1010300	conserved Plasmodium protein, unknown function	-0.687276	6.35636	0.00156095	0.0251331
PY17X_1011100	glutamate synthase [NADH], putative	-0.626708	11.9769	0.00305262	0.0355823
PY17X_1011800	methionine aminopeptidase 2, putative	-0.821989	5.27689	0.00153474	0.0248077
PY17X_1012000	CLAMP-linked invasion protein CLIP, putative	-0.537061	9.62131	0.00412595	0.0433329
PY17X_1013600	HP12 protein homolog, putative	-0.664973	5.91121	0.00181239	0.0269773
PY17X_1016800	rRNA (adenosine-2'-O-)-methyltransferase, putative	-0.780529	4.18013	0.00386306	0.0415615
PY17X_1017700	protein kinase, putative	-0.653152	7.46598	0.00219235	0.030128
PY17X_1019000	lipase, putative	-0.9753	6.5711	5.18725e-06	0.000688283
PY17X_1028600	NADP-specific glutamate dehydrogenase, putative	-0.75709	9.88183	2.79263e-05	0.00202735
PY17X_1034000	ribosome maturation protein SBDS, putative	-0.70047	6.88844	0.00104919	0.0197343
PY17X_1034700	CTP synthase, putative	-0.676937	5.43028	0.00257464	0.0321869
PY17X_1038800	ribosome biogenesis protein BOP1, putative	-0.67147	6.04323	0.00240808	0.0313515
PY17X_1042100	26S proteasome regulatory subunit RPN6, putative	-0.782455	5.50893	0.00268614	0.0326929
PY17X_1042600	choline kinase, putative	-1.0671	4.19654	0.000382556	0.0102793
PY17X_1105800	trafficking protein particle complex subunit 8, putative	-0.861505	6.35368	0.00019645	0.00650328
PY17X_1111200	topoisomerase I, putative	-0.744325	8.28914	0.00335177	0.0377745
PY17X_1119300	FPL domain-containing protein, putative	-0.637956	6.38937	0.00162121	0.0258021
PY17X_1120000	F-box protein FBXO1, putative	-0.513663	9.45703	0.00412023	0.0433329
PY17X_1126600	CRAL/TRIO domain-containing protein, putative	-0.689935	7.39284	0.00199163	0.0283208
PY17X_1135300	DNA helicase, putative	-0.842214	6.82896	0.000160081	0.00590725
PY17X_1135900	Sas10 domain-containing protein, putative	-0.879869	8.16039	4.06223e-06	0.000622575
PY17X_1136800	conserved Plasmodium protein, unknown function	-0.956387	6.14918	0.000809872	0.0165903
PY17X_1138700	conserved Plasmodium protein, unknown function	-0.647597	8.67493	0.00143762	0.024238
PY17X_1142500	conserved Plasmodium protein, unknown function	-1.04966	4.09983	0.00225201	0.0304536
PY17X_1144300	U1 small nuclear ribonucleoprotein 70 kDa homolog, putative	-0.887659	5.64563	5.73509e-05	0.00296648
PY17X_1145400	ABC transporter E family member 1, putative	-0.656821	7.2315	0.00148823	0.0244237
PY17X_1204300	DnaJ protein, putative	-0.854778	4.30091	0.00139189	0.024238
PY17X_1214200	GMP synthase [glutamine-hydrolyzing], putative	-0.81316	5.16316	0.00189015	0.0274536
PY17X_1217900	conserved Plasmodium protein, unknown function	-0.669784	10.2234	0.00186719	0.0273968
PY17X_1218700	translation machinery-associated protein 7, putative	-0.824495	5.45785	0.00163103	0.0258238
PY17X_1224000	conserved Plasmodium protein, unknown function	-0.595614	10.2643	0.001098	0.0201342
PY17X_1226400	coenzyme Q-binding protein COQ10 homolog, mitochondrial, putative	-1.53032	2.32441	0.00206973	0.0292148
PY17X_1228200	serine/threonine protein kinase, FIKK family	-0.573656	11.9233	0.00398561	0.0421802
PY17X_1232000	sentrin-specific protease 2, putative	-0.626666	8.62355	0.000530993	0.0128494
PY17X_1236400	SWIB/MDM2 domain-containing protein, putative	-0.829927	7.9684	0.000165358	0.00590725
PY17X_1246800	nuclear GTP-binding protein, putative	-0.846347	4.63535	0.00490962	0.0486028
PY17X_1307000	Sad1/UNC domain-containing protein, putative	-0.633386	7.40586	0.0041669	0.0435705
PY17X_1307500	vesicle-associated membrane protein, putative	-0.666327	6.3505	0.00353917	0.0394746
PY17X_1309500	vacuolar protein sorting-associated protein 60, putative	-0.672776	6.06291	0.00441901	0.0456006
PY17X_1311300	gamma-tubulin complex component, putative	-0.750646	6.98082	0.00387714	0.0415615
PY17X_1317600	signal recognition particle subunit SRP54, putative	-0.685305	7.79738	0.000161097	0.00590725
PY17X_1317800	NADPH--cytochrome P450 reductase, putative	-0.902838	4.89985	0.00110818	0.0202012
PY17X_1325100	conserved Plasmodium protein, unknown function	-0.753912	5.4928	0.00142256	0.024238
PY17X_1325800	alpha/beta hydrolase, putative	-0.805463	4.4907	0.00418408	0.0436114
PY17X_1327200	bax inhibitor 1, putative	-0.626983	6.89269	0.00228185	0.0305317
PY17X_1332100	YL1 nuclear protein, putative	-0.639497	7.68856	0.000485206	0.0120227
PY17X_1332200	conserved Plasmodium protein, unknown function	-1.05052	5.85968	1.00758e-06	0.00023163
PY17X_1334900	NOC3 domain-containing protein, putative	-0.604265	7.65941	0.00223508	0.0303238
PY17X_1338000	conserved Plasmodium protein, unknown function	-0.978515	5.02227	7.29947e-05	0.00347186
PY17X_1338200	conserved Plasmodium protein, unknown function	-1.60029	2.76158	0.002294	0.0305317
PY17X_1340000	protein transport protein YIP1, putative	-0.98568	4.90117	0.000339286	0.00958101
PY17X_1346700	Qa-SNARE protein, putative	-0.740394	6.75651	0.000556541	0.0132354
PY17X_1347300	conserved Plasmodium protein, unknown function	-1.04426	7.74619	5.19445e-06	0.000688283
PY17X_1353800	origin recognition complex subunit 4, putative	-0.605006	8.75848	0.00140242	0.024238
PY17X_1354500	WD repeat-containing protein, putative	-0.596628	6.83835	0.00457762	0.046541
PY17X_1355600	parasitophorous vacuolar protein 3, putative	-0.619535	7.87436	0.00233871	0.0309278
PY17X_1360900	aconitate hydratase, putative	-0.738176	11.8034	0.000777811	0.0162319
PY17X_1362800	TLD domain-containing protein, putative	-0.784714	8.11282	0.00151201	0.0245361
PY17X_1367100	conserved Plasmodium protein, unknown function	-0.567871	7.81332	0.003046	0.0355823
PY17X_1370900	nucleoporin NUP176, putative	-0.843315	5.86427	0.000327574	0.00956565
PY17X_1403200	methyltransferase, putative	-0.645719	5.43756	0.0031184	0.0360445
PY17X_1404200	DNA ligase I, putative	-0.61712	7.99448	0.00216175	0.030119
PY17X_1407300	U3 small nucleolar RNA-associated protein 6, putative	-0.78845	4.32911	0.00454394	0.0464735
PY17X_1413100	eukaryotic translation initation factor 4 gamma, putative	-0.745043	8.3561	0.000648374	0.0142711
PY17X_1414000	conserved Plasmodium protein, unknown function	-0.85912	4.02925	0.0046105	0.0466461
PY17X_1414400	telomerase reverse transcriptase, putative	-0.687568	8.25558	0.000328627	0.00956565
PY17X_1414600	conserved protein, unknown function	-0.820362	4.96084	0.00229467	0.0305317
PY17X_1415800	CDP-diacylglycerol--inositol 3-phosphatidyltransferase, putative	-0.62013	7.88291	0.000663835	0.0145341
PY17X_1416700	pre-mRNA-processing factor 40, putative	-0.683445	6.68385	0.00250982	0.0318578
PY17X_1417100	conserved protein, unknown function	-0.678732	7.83044	0.000593454	0.0135675
PY17X_1417300	DNA replication licensing factor MCM4, putative	-0.694392	7.75875	0.00265192	0.0326874
PY17X_1418500	conserved Plasmodium protein, unknown function	-0.69826	10.7516	0.00100274	0.0191828
PY17X_1419500	tRNA (guanine(26)-N(2))-dimethyltransferase, putative	-0.957418	7.81149	3.06388e-05	0.00211306
PY17X_1421400	palmitoyltransferase DHHC8, putative	-1.02505	3.58754	0.00448012	0.0461163
PY17X_1425100	phospholipase PLA1, putative	-0.701604	6.75898	0.00108475	0.0201242
PY17X_1428600	cullin-1, putative	-0.690152	7.00158	0.00260691	0.0324921
PY17X_1428700	conserved Plasmodium protein, unknown function	-0.9116	6.86773	1.74604e-05	0.00150523
PY17X_1428800	hydroxymethyldihydropterin pyrophosphokinase-dihydropteroate synthase, putative	-0.835403	5.24022	0.00227493	0.0305317
PY17X_1430100	conserved protein, unknown function	-0.877134	7.2184	6.32437e-05	0.0031915
PY17X_1430150	respiratory chain complex 4 associated protein 5, putative	-1.12574	4.79516	0.000330567	0.00956565
PY17X_1431000	bromodomain protein 2, putative	-0.61924	10.0487	0.00265418	0.0326874
PY17X_1436400	phosphate translocator, putative	-0.787622	5.78447	0.0010095	0.0191828
PY17X_1437700	pre-mRNA-processing factor 17, putative	-0.770231	5.76071	0.00189084	0.0274536
PY17X_1440700	DNA gyrase subunit A, putative	-0.55069	7.28689	0.00454852	0.0464735
PY17X_1455500	conserved Plasmodium protein, unknown function	-0.716002	7.99347	0.00176179	0.0267825
PY17X_1457500	S-adenosylmethionine mitochondrial carrier protein, putative	-0.761097	6.49649	0.0010106	0.0191828
PY17X_1457900	sulfhydryl oxidase, putative	-0.629696	9.52159	0.00129887	0.0232672
PY17X_1467000	ATP-dependent RNA helicase DRS1, putative	-0.828467	4.57428	0.00160769	0.0256858
